# Supplementary material for: Genome-Wide Methylation Analyses in Glioblastoma Multiforme
Source: PLoS One. 2014 Feb 21;9(2):e89376. doi: 10.1371/journal.pone.0089376 (PMC3931727; doi:10.1371/journal.pone.0089376)
Supplement: Table S2 — The complete list of 1864 differentially methylated CpG sites, their median β difference and statistical significance levels from our discovery dataset. (XLSX) [file pone.0089376.s004.xlsx]

## Sheet: Sheet1
TargetID	SYMBOL	Median of normal tissues methylation level (β)	Median of tumor methylation level (β)	Median β Difference	P-Value	FDR adjusted Q-Value
cg16361890	LTC4S	0.399726	0.15879	-0.240936	8.2e-07	0.001
cg00973286	TNFRSF1A	0.324951	0.06112	-0.263831	1e-06	0.001
cg18939260	MTSS1	0.494449	0.90314	0.408691	1.1e-06	0.001
cg08300860	LDB3	0.552158	0.86818	0.316022	1.5e-06	0.001
cg25274750	HIPK2	0.390036	0.689325	0.299289	1.6e-06	0.001
cg20955688	TMEM71	0.314953	0.089945	-0.225008	2.2e-06	0.001
cg26215428	PKD2	0.54803	0.8043	0.25627	2.3e-06	0.001
cg01636591	CCL8	0.333969	0.11917	-0.214799	2.3e-06	0.001
cg26884581	PYGM	0.40226	0.10725	-0.29501	2.4e-06	0.001
cg07211259	PDCD1LG2	0.48001	0.169545	-0.310465	2.5e-06	0.001
cg24727203	PPP1R3B	0.375713	0.13135	-0.244363	2.6e-06	0.001
cg14425294	GUCY2D	0.397942	0.088245	-0.309697	2.7e-06	0.001
cg09208010	MMP14	0.390239	0.09199	-0.298249	2.8e-06	0.001
cg07180649	WNT4	0.435449	0.20552	-0.229929	2.9e-06	0.001
cg03608974	ZAK	0.35295	0.136785	-0.216165	3.3e-06	0.001
cg07425555	FLJ23447	0.387546	0.111945	-0.275601	3.4e-06	0.001
cg04482110	TMEM106A	0.593496	0.07275	-0.520747	3.5e-06	0.001
cg10970251	SLC25A22	0.288766	0.07337	-0.215396	3.6e-06	0.001
cg03752628	PTGFRN	0.326063	0.106705	-0.219358	3.8e-06	0.001
cg26233914	ITGAX	0.383118	0.114625	-0.268493	3.9e-06	0.001
cg01351032	CIITA	0.546741	0.22151	-0.325231	4e-06	0.001
cg22021786	WFDC8	0.537496	0.228015	-0.309481	4e-06	0.001
cg17568996	NFAM1	0.552857	0.150485	-0.402372	4.2e-06	0.001
cg03732056	DOK2	0.473548	0.22501	-0.248538	4.2e-06	0.001
cg22131172	LOC283487	0.432102	0.13641	-0.295692	4.2e-06	0.001
cg08468689	LGP1	0.336245	0.09278	-0.243465	4.5e-06	0.001
cg25943276	C11orf39	0.554931	0.840185	0.285254	4.6e-06	0.001
cg18441959	VPREB1	0.392252	0.15171	-0.240542	4.7e-06	0.001
cg08972170	Ells1	0.267587	0.668545	0.400958	4.9e-06	0.001
cg00431114	C20orf121	0.352447	0.13945	-0.212997	5.1e-06	0.001
cg00714377	SLA2	0.480269	0.1752	-0.305069	5.3e-06	0.001
cg18006568	FLJ12056	0.507892	0.134115	-0.373777	5.3e-06	0.001
cg27244482	CAMK2A	0.602376	0.25427	-0.348106	5.4e-06	0.001
cg22421766	SCNN1D	0.503948	0.12191	-0.382038	5.4e-06	0.001
cg14600885	MYOZ3	0.4977	0.286165	-0.211535	5.7e-06	0.001
cg10106284	FAM49A	0.489837	0.22542	-0.264417	5.7e-06	0.001
cg24127874	HES6	0.493831	0.180255	-0.313576	6e-06	0.001
cg13853761	C11orf2	0.679663	0.898315	0.218652	6.1e-06	0.001
cg18017908	C17orf76	0.490362	0.218175	-0.272187	6.3e-06	0.001
cg12008118	LDB3	0.54922	0.80494	0.25572	6.3e-06	0.001
cg25934198	FLJ36268	0.506824	0.78755	0.280726	6.4e-06	0.001
cg22672790	GABRA6	0.6414	0.264375	-0.377025	7.1e-06	0.001
cg26227005	ELAVL4	0.684212	0.420905	-0.263307	7.2e-06	0.001
cg22627427	C11orf9	0.474112	0.813475	0.339363	7.3e-06	0.001
cg23732182	C21orf84	0.660115	0.37251	-0.287605	7.3e-06	0.001
cg05149586	SDSL	0.347425	0.124285	-0.22314	7.5e-06	0.001
cg02275359	ZNF146	0.571126	0.790365	0.219239	7.5e-06	0.001
cg12491659	FLJ33641	0.608998	0.35691	-0.252088	8.1e-06	0.001
cg23276115	GRAP	0.39888	0.15113	-0.24775	8.1e-06	0.001
cg00407150	GUP1	0.42673	0.74536	0.31863	8.2e-06	0.001
cg18216249	FLJ21908	0.5626	0.361405	-0.201195	8.3e-06	0.001
cg18133966	PLA2G1B	0.579969	0.25458	-0.325389	8.7e-06	0.001
cg14818279	SH3TC2	0.378113	0.71176	0.333647	9e-06	0.001
cg02298612	CHST6	0.420682	0.73446	0.313778	9.1e-06	0.001
cg15538427	LOC221091	0.342967	0.12387	-0.219097	9.6e-06	0.001
cg02516189	CARD9	0.581473	0.237295	-0.344178	9.7e-06	0.001
cg23412777	PYGO1	0.498713	0.76208	0.263367	1e-05	0.001
cg00431549	MGP	0.465051	0.263075	-0.201976	1e-05	0.001
cg14511156	OSCAR	0.596771	0.22289	-0.373881	1e-05	0.001
cg14448116	ADAMTS4	0.446616	0.762005	0.315389	1e-05	0.001
cg27182761	PHLDA1	0.410442	0.173525	-0.236917	1.1e-05	0.001
cg24743310	FLJ31196	0.72893	0.38693	-0.342	1.1e-05	0.001
cg09656934	TDRD5	0.420557	0.685395	0.264838	1.1e-05	0.001
cg06434451	MARCKSL1	0.526004	0.734345	0.208341	1.1e-05	0.001
cg18328933	ABHD14A	0.503621	0.77007	0.266449	1.1e-05	0.001
cg13980719	TNP1	0.832754	0.631345	-0.201409	1.1e-05	0.001
cg11854007	RP11-49G10.8	0.479097	0.197835	-0.281262	1.1e-05	0.001
cg08965143	TP53I3	0.468692	0.167755	-0.300937	1.1e-05	0.001
cg22150335	ANK3	0.390164	0.7347	0.344536	1.2e-05	0.001
cg27159719	TMEM71	0.421019	0.17932	-0.241699	1.2e-05	0.001
cg21992250	SLC15A3	0.440295	0.7044	0.264105	1.2e-05	0.001
cg25133753	WFDC11	0.525805	0.25585	-0.269955	1.2e-05	0.001
cg16863382	CTRB1	0.524807	0.80834	0.283533	1.2e-05	0.001
cg04291079	MEG3	0.627653	0.853465	0.225812	1.2e-05	0.001
cg16806597	GRAP	0.506644	0.20425	-0.302394	1.2e-05	0.001
cg20847746	S100A1	0.350415	0.624195	0.27378	1.2e-05	0.001
cg25310567	GALNTL5	0.637308	0.338895	-0.298413	1.2e-05	0.001
cg17792192	CAMSAP1	0.440386	0.742545	0.302159	1.2e-05	0.001
cg13823701	TNXB	0.625426	0.282975	-0.342452	1.3e-05	0.001
cg27104271	SLCO2B1	0.413763	0.18179	-0.231973	1.3e-05	0.001
cg15831515	ANXA3	0.791401	0.53449	-0.256911	1.4e-05	0.001
cg27442349	NFKBIB	0.431832	0.758585	0.326753	1.4e-05	0.001
cg13899108	PDE4C	0.436106	0.683265	0.247159	1.4e-05	0.001
cg20289911	C20orf55	0.491466	0.26429	-0.227176	1.4e-05	0.001
cg02149446	C5AR1	0.498899	0.214425	-0.284474	1.4e-05	0.001
cg15820955	HDAC7A	0.4171	0.789435	0.372335	1.4e-05	0.001
cg20442697	LRRC17	0.389081	0.16726	-0.221821	1.5e-05	0.001
cg27118825	RSHL1	0.309414	0.095025	-0.214389	1.5e-05	0.001
cg11394785	LTC4S	0.642687	0.33463	-0.308057	1.5e-05	0.001
cg11860203	CCL2	0.330096	0.116205	-0.213891	1.5e-05	0.001
cg05820087	ATP13A4	0.498062	0.231415	-0.266647	1.5e-05	0.001
cg17217677	SMPD3	0.580794	0.833695	0.2529	1.5e-05	0.001
cg24816298	PTH	0.805444	0.518665	-0.286779	1.5e-05	0.001
cg18750756	MGC29671	0.713493	0.293845	-0.419648	1.5e-05	0.001
cg22392708	KRT23	0.393981	0.151475	-0.242506	1.6e-05	0.001
cg04988978	MPO	0.630323	0.15599	-0.474333	1.6e-05	0.001
cg19257200	SOX10	0.408577	0.763965	0.355388	1.6e-05	0.001
cg13718960	RNASE1	0.312839	0.66051	0.347671	1.7e-05	0.001
cg22199118	C8orf34	0.651987	0.325475	-0.326512	1.7e-05	0.001
cg15765694	PPP3R2	0.553697	0.340625	-0.213072	1.7e-05	0.001
cg07926025	CER1	0.688564	0.432585	-0.255979	1.7e-05	0.001
cg11304234	IL18	0.519426	0.299035	-0.220391	1.8e-05	0.001
cg19486673	LILRA2	0.450683	0.17385	-0.276833	1.8e-05	0.001
cg20483374	C1QTNF5	0.323645	0.07538	-0.248265	1.9e-05	0.001
cg02288165	SN	0.559238	0.221835	-0.337403	1.9e-05	0.001
cg21051046	EN2	0.228474	0.64409	0.415616	1.9e-05	0.001
cg25665528	MGC21830	0.453193	0.681865	0.228672	1.9e-05	0.001
cg22319147	CDH5	0.435052	0.21143	-0.223622	1.9e-05	0.001
cg06784466	FPRL2	0.517295	0.277945	-0.23935	1.9e-05	0.001
cg00237010	NINJ2	0.339816	0.60028	0.260464	2e-05	0.001
cg04286933	APOBEC3G	0.499734	0.25925	-0.240484	2e-05	0.001
cg26368842	PIP5K2A	0.509595	0.747215	0.23762	2e-05	0.001
cg10019507	SSTR4	0.460032	0.67353	0.213498	2e-05	0.001
cg22484793	TLR9	0.6299	0.258965	-0.370935	2.1e-05	0.001
cg25569462	FLJ25801	0.865632	0.51911	-0.346522	2.1e-05	0.001
cg06933965	CMKLR1	0.276681	0.072165	-0.204516	2.2e-05	0.001
cg16008138	RNF190	0.529271	0.298465	-0.230806	2.2e-05	0.001
cg05341878	RIMS2	0.59336	0.386585	-0.206775	2.2e-05	0.001
cg18312429	SLC10A2	0.680916	0.415985	-0.264931	2.2e-05	0.001
cg02100629	AMID	0.342802	0.091215	-0.251587	2.2e-05	0.001
cg25600236	C4orf7	0.675377	0.426565	-0.248812	2.3e-05	0.001
cg14912034	LYZL2	0.779251	0.51826	-0.260991	2.3e-05	0.001
cg07233761	ESM1	0.288078	0.08609	-0.201988	2.3e-05	0.001
cg01795122	EMP3	0.294215	0.07275	-0.221465	2.3e-05	0.001
cg01869233	C20orf75	0.458491	0.240255	-0.218236	2.3e-05	0.001
cg21126943	CEACAM6	0.394341	0.145905	-0.248436	2.3e-05	0.001
cg21604615	SYTL1	0.598277	0.348275	-0.250002	2.4e-05	0.001
cg06495803	TNFRSF7	0.651829	0.42238	-0.229449	2.4e-05	0.001
cg00687674	TMEM84	0.464738	0.228175	-0.236563	2.4e-05	0.001
cg24468890	HDAC1	0.41	0.1475	-0.2625	2.4e-05	0.001
cg01797043	RPL3L	0.619078	0.361305	-0.257773	2.5e-05	0.001
cg18294257	SEC14L3	0.500812	0.21383	-0.286982	2.5e-05	0.001
cg01618851	CD209	0.439435	0.15087	-0.288565	2.5e-05	0.001
cg17031773	KLK9	0.653533	0.352715	-0.300818	2.5e-05	0.001
cg11052143	ALS2CR11	0.304972	0.615745	0.310773	2.6e-05	0.001
cg23499956	S100A16	0.636866	0.36804	-0.268826	2.6e-05	0.001
cg02844545	GCM2	0.30983	0.67529	0.36546	2.6e-05	0.001
cg01432087	FLJ21749	0.679397	0.414685	-0.264712	2.7e-05	0.001
cg25427638	CYP2A7	0.800318	0.399095	-0.401223	2.7e-05	0.001
cg13997435	S100A2	0.61021	0.27225	-0.33796	2.7e-05	0.001
cg09532664	TAS2R1	0.857222	0.63066	-0.226562	2.7e-05	0.001
cg20725021	MASP1	0.536001	0.22785	-0.308151	2.7e-05	0.001
cg08626653	FLJ37538	0.690182	0.89566	0.205478	2.7e-05	0.001
cg01580044	PHTF1	0.462966	0.251335	-0.211631	2.7e-05	0.001
cg08090640	IFI35	0.538103	0.216005	-0.322099	2.7e-05	0.001
cg07888040	GLDN	0.474084	0.725705	0.251621	2.7e-05	0.001
cg25620220	LOC221091	0.687729	0.42398	-0.263749	2.8e-05	0.001
cg10479672	IL1F8	0.595466	0.232335	-0.363131	2.8e-05	0.001
cg13164309	CDA	0.695911	0.430255	-0.265656	2.8e-05	0.001
cg04375036	PPP1CC	0.402832	0.67158	0.268748	2.8e-05	0.001
cg07409200	FLJ40919	0.621841	0.367115	-0.254726	2.8e-05	0.001
cg23581186	KRTAP21-2	0.694767	0.46495	-0.229817	2.9e-05	0.001
cg18833140	HABP2	0.657213	0.37363	-0.283583	2.9e-05	0.001
cg06130787	KLK10	0.383221	0.12826	-0.254961	3e-05	0.001
cg17277939	MGC13168	0.718864	0.334925	-0.383939	3e-05	0.001
cg12286890	XCL2	0.829394	0.51535	-0.314044	3e-05	0.001
cg17267907	DEFA1	0.807965	0.32918	-0.478785	3e-05	0.001
cg27236973	KRT17	0.616976	0.21994	-0.397036	3.1e-05	0.001
cg06566994	ZNF167	0.503442	0.73785	0.234408	3.1e-05	0.001
cg25857886	FLJ21103	0.78456	0.582125	-0.202435	3.1e-05	0.001
cg08356693	ITLN1	0.615521	0.368515	-0.247006	3.1e-05	0.001
cg03875678	GZMB	0.518036	0.24289	-0.275146	3.2e-05	0.001
cg13765621	CD1D	0.542801	0.22326	-0.319541	3.2e-05	0.001
cg05342835	SYNC1	0.49115	0.177335	-0.313815	3.3e-05	0.001
cg11378052	MGC48595	0.79535	0.52247	-0.272879	3.3e-05	0.001
cg22960952	FLJ23657	0.666567	0.33413	-0.332437	3.3e-05	0.001
cg17964955	RBP3	0.673702	0.36067	-0.313032	3.3e-05	0.001
cg18669381	ARHGEF19	0.535277	0.318355	-0.216922	3.3e-05	0.001
cg18680834	ZNF536	0.255601	0.54206	0.286459	3.3e-05	0.001
cg10412312	FLJ36004	0.61237	0.36603	-0.24634	3.3e-05	0.001
cg26673195	G6PC	0.48275	0.26538	-0.21737	3.4e-05	0.001
cg06399881	TMPRSS11B	0.757588	0.501705	-0.255883	3.4e-05	0.001
cg07730301	ALDH3B1	0.324281	0.10152	-0.222761	3.4e-05	0.001
cg14467840	S100A1	0.504502	0.81919	0.314688	3.4e-05	0.001
cg14652095	HIST1H1A	0.224219	0.619715	0.395496	3.5e-05	0.001
cg07014174	KRTAP11-1	0.784559	0.39428	-0.390279	3.5e-05	0.001
cg22792910	ANXA4	0.603845	0.39666	-0.207185	3.6e-05	0.001
cg13410437	OR5P2	0.876368	0.65034	-0.226028	3.6e-05	0.001
cg18087477	SYCP1	0.463391	0.705425	0.242034	3.7e-05	0.001
cg24389347	C3orf22	0.6145	0.291725	-0.322775	3.7e-05	0.001
cg07423149	CHI3L1	0.65768	0.2369	-0.42078	3.8e-05	0.001
cg09872616	MEST	0.36992	0.632445	0.262525	3.8e-05	0.001
cg08815403	HSD17B13	0.689176	0.355655	-0.333521	3.8e-05	0.001
cg01120761	CLEC4C	0.799014	0.538105	-0.260909	3.8e-05	0.001
cg08077673	MEST	0.336276	0.694935	0.358659	3.8e-05	0.001
cg03789934	NALP11	0.46382	0.25016	-0.21366	3.9e-05	0.001
cg15238224	TRIM31	0.581724	0.35946	-0.222264	3.9e-05	0.001
cg24910675	ENG	0.468559	0.203465	-0.265094	3.9e-05	0.001
cg23555120	NUAK1	0.213552	0.650315	0.436763	4e-05	0.001
cg00332153	BANK1	0.262231	0.656225	0.393994	4e-05	0.001
cg09009380	PKP1	0.386962	0.68731	0.300348	4e-05	0.001
cg08831348	EML2	0.587487	0.27365	-0.313837	4e-05	0.001
cg08374799	ITGB7	0.601558	0.34055	-0.261008	4.1e-05	0.001
cg19145398	FKHL18	0.592667	0.285005	-0.307662	4.1e-05	0.001
cg22971191	SLC10A2	0.582343	0.36914	-0.213203	4.1e-05	0.001
cg27609819	PLCL1	0.801434	0.576	-0.225434	4.3e-05	0.001
cg18081104	THEM5	0.433107	0.192395	-0.240712	4.4e-05	0.001
cg18176712	MYL5	0.68385	0.43912	-0.24473	4.4e-05	0.001
cg24235633	CDIPT	0.623079	0.885815	0.262736	4.4e-05	0.001
cg07705835	IL17RC	0.538702	0.28267	-0.256032	4.4e-05	0.001
cg24691461	C20orf160	0.488495	0.217435	-0.27106	4.4e-05	0.001
cg16372520	NRXN3	0.66469	0.301045	-0.363646	4.5e-05	0.001
cg27146152	BIRC4BP	0.372285	0.13992	-0.232365	4.6e-05	0.001
cg06641366	LRRC8C	0.36711	0.67641	0.3093	4.6e-05	0.001
cg00689340	RTKN	0.298283	0.748475	0.450192	4.6e-05	0.001
cg06730286	IFT140	0.826621	0.609315	-0.217306	4.6e-05	0.001
cg17173423	MS4A3	0.555217	0.31987	-0.235347	4.6e-05	0.001
cg15842276	MTNR1B	0.24189	0.665	0.42311	4.6e-05	0.001
cg10084993	SLC9A3R2	0.417781	0.635685	0.217904	4.7e-05	0.001
cg17470143	DCAMKL1	0.691372	0.40318	-0.288192	4.7e-05	0.001
cg18490846	C17orf73	0.73441	0.43789	-0.29652	4.7e-05	0.001
cg14451276	AOAH	0.562524	0.313305	-0.249219	4.8e-05	0.001
cg11314684	AKT3	0.61452	0.34112	-0.2734	4.8e-05	0.001
cg17099569	GLI2	0.633652	0.40423	-0.229422	4.8e-05	0.001
cg00648883	LOC196549	0.710733	0.506565	-0.204168	4.8e-05	0.001
cg02192520	RDH5	0.633458	0.25715	-0.376308	4.9e-05	0.001
cg10848367	SCGB1D2	0.722866	0.41262	-0.310246	4.9e-05	0.001
cg18994063	TIMD4	0.605951	0.228015	-0.377936	4.9e-05	0.001
cg13131015	GUCY2C	0.723927	0.52216	-0.201767	5e-05	0.001
cg26545162	LGICZ1	0.609504	0.28494	-0.324564	5e-05	0.001
cg15739581	GALNT3	0.660408	0.40311	-0.257298	5.1e-05	0.001
cg16752583	TRPV6	0.731938	0.393	-0.338938	5.1e-05	0.001
cg07905963	CYP2A13	0.634958	0.303165	-0.331793	5.2e-05	0.001
cg20202438	NPPA	0.560325	0.28441	-0.275915	5.2e-05	0.001
cg02218324	RSHL1	0.739109	0.404175	-0.334934	5.2e-05	0.001
cg25946374	IL22RA1	0.629171	0.37661	-0.252561	5.2e-05	0.001
cg06627364	MGC4677	0.600514	0.0922	-0.508314	5.3e-05	0.001
cg25041439	HYLS1	0.656003	0.39021	-0.265793	5.5e-05	0.001
cg07115820	EPX	0.547374	0.265105	-0.282269	5.5e-05	0.001
cg26266326	GCG	0.784674	0.56671	-0.217964	5.5e-05	0.001
cg05949173	IL1F10	0.575144	0.36458	-0.210564	5.6e-05	0.001
cg13492227	FGF11	0.453172	0.250625	-0.202547	5.6e-05	0.001
cg16612562	RRP22	0.596611	0.80592	0.209309	5.6e-05	0.001
cg08623383	C1orf38	0.520603	0.257425	-0.263178	5.6e-05	0.001
cg26917999	LZTS1	0.54925	0.79371	0.24446	5.6e-05	0.001
cg08116137	NAT8	0.531308	0.248765	-0.282543	5.7e-05	0.001
cg09453312	ITK	0.76854	0.550805	-0.217735	5.7e-05	0.001
cg00718513		0.53827	0.25045	-0.28782	5.8e-05	0.001
cg11098259	AQP9	0.705975	0.49011	-0.215865	5.8e-05	0.001
cg05200628	CD48	0.764168	0.54937	-0.214798	5.9e-05	0.001
cg07608333	CD209	0.572187	0.36589	-0.206297	6e-05	0.001
cg06339706	PLEKHA4	0.531643	0.32806	-0.203582	6e-05	0.001
cg10078415	ACSM3	0.615289	0.393415	-0.221874	6e-05	0.001
cg11916609	IL1RL1	0.679948	0.445315	-0.234633	6e-05	0.001
cg16028753	PODN	0.383615	0.105865	-0.27775	6e-05	0.001
cg25462291	HEYL	0.425949	0.68691	0.260961	6.1e-05	0.001
cg12111714	ATP8A2	0.313512	0.68353	0.370018	6.1e-05	0.001
cg12455187	CCL5	0.785112	0.574455	-0.210657	6.1e-05	0.001
cg01868128	LCE5A	0.669225	0.39565	-0.273575	6.2e-05	0.001
cg04070847	CD200R1	0.620449	0.410265	-0.210184	6.2e-05	0.001
cg19686152	TMOD3	0.562744	0.327135	-0.235609	6.2e-05	0.001
cg03552103	2013-09-10	0.428854	0.6474	0.218546	6.2e-05	0.001
cg12971694	CD72	0.358146	0.12723	-0.230916	6.3e-05	0.001
cg21039631	CD58	0.378709	0.127095	-0.251614	6.3e-05	0.001
cg04353483	CCKAR	0.706749	0.49541	-0.211339	6.3e-05	0.001
cg06630241	SOCS2	0.631967	0.405475	-0.226492	6.3e-05	0.001
cg19264571	APCDD1	0.342474	0.69628	0.353806	6.4e-05	0.001
cg09426307	SEC14L3	0.540635	0.273275	-0.26736	6.4e-05	0.001
cg10691387	IQCF2	0.525053	0.27404	-0.251013	6.4e-05	0.001
cg14837165	D4ST1	0.319718	0.07865	-0.241068	6.4e-05	0.001
cg05886367	BTNL9	0.595655	0.18931	-0.406345	6.4e-05	0.001
cg00899659	ZNF22	0.566344	0.30118	-0.265164	6.5e-05	0.001
cg21242004	VTI1A	0.784984	0.57731	-0.207674	6.5e-05	0.001
cg03096975	EML2	0.508206	0.079575	-0.428631	6.5e-05	0.001
cg15746620	EMR3	0.439718	0.22785	-0.211868	6.5e-05	0.001
cg22242539	SERPINF1	0.556983	0.329285	-0.227698	6.6e-05	0.001
cg00603172	BOK	0.551972	0.82542	0.273448	6.7e-05	0.001
cg21200703	SLC34A2	0.377615	0.589065	0.21145	6.7e-05	0.001
cg05761971	FAM82A	0.740631	0.51861	-0.222021	6.7e-05	0.001
cg14472601	SCGB3A1	0.675948	0.42423	-0.251718	6.9e-05	0.001
cg12133004	C12orf54	0.854865	0.651945	-0.20292	6.9e-05	0.001
cg15776355	C1R	0.430182	0.18763	-0.242552	6.9e-05	0.001
cg03001305	STAT5A	0.358723	0.118885	-0.239838	6.9e-05	0.001
cg00546897	LOC284837	0.581091	0.20907	-0.372021	6.9e-05	0.001
cg07899016	PCDHB12	0.365661	0.66663	0.300969	7e-05	0.001
cg02727423	EML1	0.376474	0.63655	0.260076	7e-05	0.001
cg04369341	C20orf100	0.324805	0.59083	0.266025	7.1e-05	0.001
cg13504059	CCR7	0.742473	0.494775	-0.247698	7.2e-05	0.001
cg11295113	FOLR2	0.618142	0.383905	-0.234237	7.3e-05	0.001
cg19616230	SLC34A2	0.302742	0.621225	0.318483	7.3e-05	0.001
cg00221494	FARP1	0.304591	0.58994	0.285349	7.3e-05	0.001
cg20795913	MLX	0.362948	0.58751	0.224562	7.4e-05	0.001
cg22373097	KRTAP21-1	0.791259	0.49085	-0.300409	7.4e-05	0.001
cg04848046	FNDC3B	0.760898	0.396075	-0.364822	7.4e-05	0.001
cg07156669	CPD	0.252863	0.47513	0.222267	7.4e-05	0.001
cg12966875	SLPI	0.53101	0.269055	-0.261955	7.4e-05	0.001
cg03667047	KL	0.382259	0.64824	0.265981	7.4e-05	0.001
cg26851800	SPINK5L2	0.780037	0.506715	-0.273322	7.5e-05	0.001
cg09998591	KCNQ1DN	0.456385	0.695815	0.23943	7.6e-05	0.001
cg05292376	AATK	0.465428	0.725385	0.259957	7.6e-05	0.001
cg00132141	CTNNA3	0.71949	0.511135	-0.208355	7.6e-05	0.001
cg24167037	ITGB2	0.676452	0.412135	-0.264317	7.6e-05	0.001
cg10725344	UNQ1940	0.562307	0.347615	-0.214692	7.6e-05	0.001
cg14117297	MGC23244	0.665305	0.27172	-0.393585	7.7e-05	0.001
cg24426405	AGR2	0.582806	0.33939	-0.243416	7.7e-05	0.001
cg03167883	FLJ46365	0.755067	0.38333	-0.371737	7.8e-05	0.001
cg27120999	HSPA2	0.309177	0.72843	0.419253	7.8e-05	0.001
cg18462653	DEFB119	0.597448	0.22948	-0.367968	7.8e-05	0.001
cg05668853	RAB34	0.534605	0.27376	-0.260845	7.9e-05	0.001
cg06661994	C20orf195	0.505777	0.221075	-0.284702	7.9e-05	0.001
cg10791260	TNFSF15	0.611443	0.3396	-0.271843	8e-05	0.001
cg08920071	IGSF2	0.772165	0.571465	-0.2007	8e-05	0.001
cg27168844	IL17	0.793784	0.52659	-0.267194	8e-05	0.001
cg12315311	UNQ3033	0.572179	0.290465	-0.281714	8e-05	0.001
cg02774160	GGT1	0.646273	0.372785	-0.273487	8e-05	0.001
cg04953015	CHRNA2	0.736963	0.367335	-0.369628	8e-05	0.001
cg16463460	WT1	0.420637	0.699405	0.278768	8.1e-05	0.001
cg22828602	RNF133	0.786458	0.531875	-0.254583	8.1e-05	0.001
cg07022477	HIF3A	0.605858	0.32947	-0.276388	8.1e-05	0.001
cg10994126	PAPPA2	0.730332	0.48793	-0.242402	8.2e-05	0.001
cg12682367	FLJ46358	0.735277	0.41107	-0.324207	8.2e-05	0.001
cg09702010	KLK11	0.571186	0.28552	-0.285666	8.2e-05	0.001
cg02797569	PCOLCE	0.696839	0.36971	-0.327129	8.2e-05	0.001
cg07935264	IL1B	0.638093	0.41362	-0.224473	8.3e-05	0.001
cg16076328	TACSTD1	0.595785	0.874	0.278215	8.3e-05	0.001
cg16005443	LILRB3	0.443937	0.207965	-0.235972	8.3e-05	0.001
cg24304714	LCE1C	0.533671	0.211685	-0.321986	8.4e-05	0.001
cg26823505	CLPS	0.702591	0.311545	-0.391046	8.4e-05	0.001
cg19147390	UHRF1	0.368843	0.123245	-0.245598	8.4e-05	0.001
cg25358289	CD14	0.352195	0.64744	0.295245	8.5e-05	0.001
cg08704606	MRC1	0.681102	0.469005	-0.212097	8.6e-05	0.001
cg19764418	RYR2	0.48026	0.708375	0.228115	8.6e-05	0.001
cg21019522	SLC22A18	0.58712	0.37448	-0.21264	8.7e-05	0.001
cg26366091	CHI3L2	0.67706	0.377775	-0.299285	8.7e-05	0.001
cg11220060	KLF1	0.581788	0.290445	-0.291343	8.8e-05	0.001
cg25462303	GCET2	0.697472	0.4445	-0.252972	8.8e-05	0.001
cg07260592	LPA	0.290491	0.621645	0.331154	8.9e-05	0.001
cg05890484	BHMT	0.537239	0.826985	0.289746	8.9e-05	0.001
cg08375941	GPR15	0.593764	0.372395	-0.221369	8.9e-05	0.001
cg21602160	AOC3	0.51563	0.279855	-0.235775	8.9e-05	0.001
cg11884546	ITGAX	0.303209	0.09273	-0.210479	9e-05	0.001
cg11885098	EFNA2	0.407561	0.196915	-0.210646	9e-05	0.001
cg02626929	PAQR4	0.384203	0.17709	-0.207113	9e-05	0.001
cg24922045	GAS2L2	0.520492	0.280145	-0.240347	9e-05	0.001
cg23254045	TMCO5	0.681739	0.470935	-0.210804	9.3e-05	0.001
cg00292971	KIAA0773	0.34709	0.59713	0.25004	9.3e-05	0.001
cg00077877	DDEF1	0.682653	0.43212	-0.250533	9.3e-05	0.001
cg20277416	TM7SF2	0.546566	0.77608	0.229514	9.4e-05	0.001
cg02245378	FLJ32447	0.144428	0.576775	0.432347	9.4e-05	0.001
cg13119609	APOC2	0.624307	0.397335	-0.226972	9.4e-05	0.001
cg18661868	FES	0.593302	0.34385	-0.249452	9.4e-05	0.001
cg10608333	HIST1H4K	0.131296	0.37984	0.248544	9.5e-05	0.001
cg14894144	LAMA3	0.41948	0.677545	0.258065	9.5e-05	0.001
cg07326586	UBD	0.605916	0.36778	-0.238136	9.6e-05	0.001
cg06501070	EDG7	0.641971	0.417475	-0.224496	9.6e-05	0.001
cg20789620	FSD1	0.640247	0.433875	-0.206372	9.7e-05	0.001
cg26207503	MYF5	0.483803	0.720115	0.236312	9.7e-05	0.001
cg14062083	KRTAP13-4	0.779344	0.56923	-0.210114	9.8e-05	0.001
cg16725130	MMP19	0.403669	0.17141	-0.232259	9.8e-05	0.001
cg08832227	KCNA1	0.300521	0.659065	0.358544	9.8e-05	0.001
cg23111544	REG1A	0.808084	0.564055	-0.24403	9.9e-05	0.001
cg02017155	FFAR3	0.598969	0.343065	-0.255904	9.9e-05	0.001
cg01693350	WT1	0.347076	0.68977	0.342694	0.0001	0.001
cg23557926	CFH	0.536833	0.321975	-0.214858	0.0001	0.001
cg11939496	CD244	0.793849	0.548365	-0.245484	0.000101	0.001
cg02105856	PIGR	0.597203	0.29267	-0.304533	0.000102	0.001
cg20034100	IBRDC1	0.725972	0.51422	-0.211752	0.000103	0.001
cg27418851	MBL2	0.811691	0.528765	-0.282926	0.000103	0.001
cg08489623	FLJ44060	0.614613	0.3915	-0.223113	0.000103	0.001
cg21402035	GALR3	0.688114	0.460855	-0.227259	0.000104	0.001
cg06131936	OSBPL5	0.605551	0.389395	-0.216156	0.000104	0.001
cg23661676	GPR42	0.631133	0.40208	-0.229053	0.000105	0.001
cg13882988	MBL2	0.840588	0.60434	-0.236248	0.000105	0.001
cg24459209	PRG3	0.706799	0.46412	-0.242679	0.000105	0.001
cg15044041	WDR52	0.334203	0.64833	0.314127	0.000106	0.001
cg16097772	LYZ	0.69049	0.4761	-0.21439	0.000108	0.001
cg19789466	OAS1	0.474707	0.212995	-0.261712	0.000108	0.001
cg05429895	TLR4	0.411158	0.13205	-0.279108	0.000108	0.001
cg10107725	LY75	0.424903	0.62786	0.202957	0.000108	0.001
cg25944100	MS4A3	0.491317	0.279405	-0.211912	0.000109	0.001
cg04237003	C11orf9	0.453525	0.80138	0.347855	0.000109	0.001
cg01495509	KCNMB1	0.545251	0.28982	-0.255431	0.000109	0.001
cg22631938	GPR27	0.374007	0.65941	0.285403	0.00011	0.001
cg04505023	SPRR1A	0.729636	0.344105	-0.385531	0.000111	0.001
cg14924278	TACC2	0.732311	0.51963	-0.212681	0.000112	0.001
cg04353769	MS4A6A	0.551553	0.32678	-0.224773	0.000112	0.001
cg15811427	FPR1	0.602752	0.39223	-0.210522	0.000112	0.001
cg01193293	SIGLEC7	0.546146	0.321095	-0.225051	0.000112	0.001
cg10328573	KRT9	0.538421	0.292525	-0.245896	0.000112	0.001
cg14494812	TOB1	0.23389	0.48421	0.25032	0.000113	0.001
cg06303238	SALL4	0.562681	0.85767	0.294989	0.000113	0.001
cg27504117	ANKMY1	0.471264	0.709765	0.238501	0.000113	0.001
cg11003133	AIM2	0.852691	0.580805	-0.271886	0.000113	0.001
cg22386311	DSG1	0.694257	0.412605	-0.281652	0.000115	0.001
cg10503232	KCNQ1DN	0.510857	0.85738	0.346523	0.000115	0.001
cg03764585	FMOD	0.731793	0.19428	-0.537513	0.000116	0.001
cg16794882	PMCHL2	0.773229	0.552235	-0.220994	0.000116	0.001
cg13281868	C6orf142	0.82402	0.55174	-0.27228	0.000118	0.001
cg13968390	SULT1C1	0.731439	0.473325	-0.258114	0.000118	0.001
cg19594666	LEP	0.326748	0.575605	0.248857	0.000118	0.001
cg11750883	C1orf42	0.714345	0.2716	-0.442745	0.000119	0.001
cg14401592	ACCN5	0.730571	0.493	-0.237571	0.000119	0.001
cg24765079	CDH1	0.351586	0.71732	0.365734	0.00012	0.001
cg23034818	BTBD6	0.31887	0.06975	-0.24912	0.00012	0.001
cg13481359	EGR4	0.371056	0.59335	0.222294	0.00012	0.001
cg01726775	C1RL	0.355216	0.14921	-0.206006	0.00012	0.001
cg05316065	MLZE	0.715105	0.43362	-0.281485	0.000122	0.001
cg01615704	MALL	0.207555	0.64831	0.440755	0.000122	0.001
cg26920757	SH2D3C	0.499802	0.29825	-0.201552	0.000122	0.001
cg13436996	UGT2B11	0.796881	0.595405	-0.201476	0.000123	0.001
cg08927738	BCAS1	0.653498	0.430545	-0.222953	0.000123	0.001
cg11245384	PDYN	0.67589	0.42419	-0.2517	0.000123	0.001
cg26717133	PCDH21	0.584655	0.348675	-0.23598	0.000124	0.001
cg24134767	HTR3A	0.571922	0.346095	-0.225827	0.000124	0.001
cg10608341	HESX1	0.681631	0.436285	-0.245346	0.000125	0.001
cg17536071	UNQ689	0.679464	0.41325	-0.266214	0.000126	0.001
cg05590982	P8	0.541912	0.33986	-0.202052	0.000126	0.001
cg08191854	TRPM2	0.60349	0.319655	-0.283835	0.000127	0.001
cg17963840	ADRA1A	0.250373	0.638895	0.388522	0.000127	0.001
cg09632136	NNMT	0.651057	0.283585	-0.367472	0.000128	0.001
cg14076161	PRB4	0.471986	0.25488	-0.217106	0.000129	0.001
cg14738823	C12orf46	0.740928	0.509665	-0.231263	0.000129	0.001
cg18488970	MGMT	0.816747	0.60683	-0.209917	0.000129	0.001
cg05446471	HDAC11	0.364569	0.68873	0.324161	0.000129	0.001
cg07753583	LRRC61	0.189215	0.46017	0.270955	0.00013	0.001
cg17638468	CD200R1	0.629636	0.37903	-0.250606	0.00013	0.001
cg13099330	RBP1	0.303449	0.689635	0.386186	0.00013	0.001
cg14646244	SLC26A4	0.677502	0.470395	-0.207107	0.000131	0.001
cg21233722	DOCK2	0.463774	0.700495	0.236721	0.000133	0.001
cg25567232	GSTA5	0.686503	0.466665	-0.219838	0.000133	0.001
cg15149645	P8	0.763545	0.510035	-0.25351	0.000133	0.001
cg14129786	MGMT	0.743524	0.466215	-0.277309	0.000134	0.001
cg26331247	FLJ33706	0.763089	0.533275	-0.229814	0.000135	0.001
cg09196942	PRAMEF1	0.772165	0.55636	-0.215805	0.000135	0.001
cg13156121	TEPP	0.550711	0.82087	0.270159	0.000135	0.001
cg13302154	MGP	0.629484	0.353095	-0.276389	0.000135	0.001
cg16907488	CCDC17	0.804581	0.571875	-0.232706	0.000135	0.001
cg13881341	FUT1	0.453615	0.24573	-0.207885	0.000136	0.001
cg06378617	KRT23	0.776456	0.57029	-0.206166	0.000137	0.001
cg03891191	PRAMEF2	0.764644	0.56355	-0.201094	0.00014	0.001
cg19904463	FABP5	0.19074	0.511925	0.321186	0.00014	0.001
cg21844956	TRIM38	0.510134	0.276135	-0.233999	0.00014	0.001
cg26247501	GBP7	0.727046	0.52053	-0.206516	0.000141	0.001
cg08013810	PHF20	0.643477	0.368065	-0.275412	0.000141	0.001
cg15484375	SAA1	0.751984	0.541255	-0.210729	0.000141	0.001
cg27257408	ACSBG1	0.695526	0.33155	-0.363976	0.000141	0.001
cg23696949	LAMC2	0.501221	0.73352	0.232299	0.000141	0.001
cg18959478	PRKCDBP	0.312103	0.576535	0.264432	0.000142	0.001
cg19103704	FCGBP	0.520366	0.152265	-0.368101	0.000142	0.001
cg20179697	SNX9	0.278157	0.599665	0.321508	0.000144	0.001
cg09424896	CIB3	0.632745	0.33109	-0.301655	0.000144	0.001
cg01471713	C1orf115	0.225553	0.495185	0.269632	0.000144	0.001
cg10742225	KRT13	0.804833	0.57939	-0.225443	0.000145	0.001
cg19873701	PSG9	0.769052	0.531455	-0.237597	0.000145	0.001
cg01623187	FAM112A	0.718469	0.462695	-0.255774	0.000145	0.001
cg22643217	KRTAP11-1	0.736624	0.46147	-0.275154	0.000146	0.001
cg03400060	BHMT2	0.430546	0.70849	0.277944	0.000147	0.001
cg24964368	FPRL1	0.297684	0.559405	0.261721	0.000147	0.001
cg19120125	TAS2R10	0.783739	0.57936	-0.204379	0.000147	0.001
cg03017946	NPFFR2	0.686127	0.479555	-0.206572	0.000148	0.001
cg03128832	APOL5	0.803927	0.52618	-0.277747	0.000148	0.001
cg07937272	PARP12	0.359299	0.64295	0.283652	0.000148	0.001
cg07443748	CESK1	0.68529	0.34325	-0.34204	0.000149	0.001
cg00995065	SLCO1B1	0.652795	0.40151	-0.251285	0.000149	0.001
cg11947493	TNFRSF10D	0.29683	0.58122	0.28439	0.000149	0.001
cg27202708	C1orf65	0.354843	0.080305	-0.274538	0.000149	0.001
cg02600394	TXK	0.542365	0.242765	-0.2996	0.00015	0.001
cg26620157	PAX9	0.185452	0.47174	0.286288	0.00015	0.001
cg03075662	PLSCR2	0.797045	0.562145	-0.234901	0.000151	0.001
cg27504991	CUL7	0.629693	0.34167	-0.288023	0.000152	0.001
cg03192551	CGI-69	0.290462	0.561855	0.271393	0.000152	0.001
cg03584220	XCL2	0.819488	0.615805	-0.203682	0.000153	0.001
cg26059632	SPRR2A	0.675816	0.43893	-0.236886	0.000153	0.001
cg10234985	IZUMO1	0.302716	0.627085	0.324369	0.000154	0.001
cg03352153	GLULD1	0.871942	0.66207	-0.209872	0.000154	0.001
cg09848074	FLJ44186	0.6897	0.488455	-0.201245	0.000154	0.001
cg18997129	EPHA1	0.306388	0.70708	0.400692	0.000154	0.001
cg19000186	CNGA1	0.814098	0.48956	-0.324538	0.000155	0.001
cg08460026	CTLA4	0.796402	0.589545	-0.206857	0.000155	0.001
cg16501028	WT1	0.285963	0.626785	0.340822	0.000156	0.001
cg26143719	C1QTNF6	0.567157	0.3608	-0.206357	0.000156	0.001
cg06147863	SPI1	0.675635	0.44383	-0.231805	0.000156	0.001
cg13615963	CCR6	0.682804	0.37893	-0.303874	0.000157	0.001
cg22282941	HLA-DQA2	0.597569	0.32606	-0.271509	0.000157	0.001
cg10517312	RNF36	0.590985	0.3688	-0.222185	0.000158	0.001
cg07693270	RPL39L	0.351389	0.650615	0.299226	0.00016	0.001
cg17453778	CASR	0.270904	0.554105	0.283201	0.00016	0.001
cg18963171	C21orf121	0.777159	0.568075	-0.209084	0.000161	0.001
cg01888566	MEST	0.371326	0.675305	0.303979	0.000161	0.001
cg10503138	CNTN4	0.727745	0.44206	-0.285685	0.000163	0.001
cg08072716	GPR62	0.295377	0.5581	0.262723	0.000163	0.001
cg20022122	GCKR	0.79791	0.499505	-0.298405	0.000164	0.001
cg01796223	CPA4	0.660662	0.393065	-0.267597	0.000164	0.001
cg24414383	KRTAP1-1	0.778754	0.57702	-0.201734	0.000166	0.001
cg13041032	MMP13	0.840519	0.633955	-0.206564	0.000166	0.001
cg20789824	OLFML2A	0.494782	0.17579	-0.318992	0.000167	0.001
cg15727249	APOA4	0.602421	0.361405	-0.241016	0.000167	0.001
cg20777437	CDCP2	0.626104	0.405175	-0.220929	0.000169	0.001
cg22927134	CHRM5	0.784736	0.578505	-0.206231	0.00017	0.001
cg09069593	GPR114	0.714374	0.371855	-0.342519	0.000172	0.001
cg18675600	PTP4A3	0.670682	0.45518	-0.215502	0.000172	0.001
cg22721827	NTN2L	0.533689	0.25955	-0.274139	0.000172	0.001
cg20661303	LEFTY2	0.679744	0.479305	-0.200439	0.000174	0.001
cg10016608	GAS2L2	0.680391	0.44636	-0.234031	0.000175	0.001
cg11546621	PTGDS	0.239763	0.59169	0.351927	0.000175	0.001
cg09837648	PLXNB1	0.420359	0.647265	0.226906	0.000176	0.001
cg27132814	C20orf79	0.767429	0.489275	-0.278154	0.000176	0.001
cg04747619	DEFA5	0.659916	0.32921	-0.330706	0.000176	0.001
cg06836849	SLC17A8	0.422894	0.19337	-0.229524	0.000178	0.001
cg10313673	CILP2	0.339747	0.08061	-0.259137	0.00018	0.001
cg12278770	C1orf90	0.687604	0.368965	-0.318639	0.00018	0.001
cg09158314	TNFSF13B	0.607314	0.39594	-0.211374	0.000181	0.001
cg20807545	ADAMTS18	0.297048	0.54481	0.247762	0.000182	0.001
cg16466334	MMP3	0.757363	0.473515	-0.283848	0.000182	0.001
cg20910746	BBOX1	0.663702	0.426875	-0.236827	0.000183	0.001
cg23110514	LCE3E	0.616428	0.327465	-0.288963	0.000183	0.001
cg10934032	RNASE6	0.700552	0.44661	-0.253942	0.000184	0.001
cg25277950	EML2	0.453621	0.200815	-0.252806	0.000184	0.001
cg01871995	FGL1	0.772469	0.570245	-0.202224	0.000184	0.001
cg22518733	CCL3	0.533808	0.311485	-0.222323	0.000185	0.001
cg27449489	FLJ35767	0.579818	0.33841	-0.241408	0.000186	0.001
cg15910079	RNASE3	0.641587	0.369215	-0.272372	0.000186	0.001
cg03030757	FANCE	0.41431	0.15997	-0.25434	0.000187	0.001
cg27105123	EPS8L1	0.555623	0.241905	-0.313718	0.000187	0.001
cg06096336	HTR2B	0.208187	0.499975	0.291787	0.00019	0.001
cg07186138	APOBEC3C	0.517837	0.199845	-0.317992	0.00019	0.001
cg13279585		0.60014	0.38817	-0.21197	0.000192	0.001
cg26847490	ASB4	0.657033	0.451415	-0.205618	0.000193	0.001
cg18854666	SLC11A1	0.795636	0.475525	-0.320111	0.000193	0.001
cg10995925	LTA	0.767422	0.503985	-0.263437	0.000194	0.001
cg25093045	FLJ46481	0.667864	0.39094	-0.276924	0.000194	0.001
cg21529807	CEACAM4	0.420471	0.142655	-0.277816	0.000194	0.001
cg04754011	GPR44	0.711059	0.37559	-0.335469	0.000195	0.001
cg22802439	UPK1A	0.709295	0.504965	-0.20433	0.000196	0.001
cg15357945	PRG2	0.709929	0.381235	-0.328694	0.000196	0.001
cg02148642	RGPD5	0.844762	0.512025	-0.332738	0.000197	0.001
cg23563234	PCDHGB7	0.249241	0.52369	0.274449	0.000197	0.001
cg06214007	GBP6	0.646699	0.394015	-0.252684	0.000198	0.001
cg19554294	VN1R2	0.722287	0.46007	-0.262217	0.000198	0.001
cg12958813	ATP6V1G3	0.830165	0.54274	-0.287425	0.000198	0.001
cg00722300	RLN3	0.774144	0.467115	-0.307029	0.0002	0.001
cg06776256	GPRC5A	0.423838	0.208265	-0.215573	0.0002	0.001
cg09300114	SLC16A5	0.393356	0.596015	0.202659	0.0002	0.001
cg21038703	ASB16	0.678265	0.43983	-0.238434	0.000201	0.001
cg04033774	GPSM2	0.560279	0.805545	0.245266	0.000202	0.001
cg20507276	OR2L13	0.287789	0.50783	0.220041	0.000202	0.001
cg07719512	SLC11A1	0.67855	0.45105	-0.2275	0.000203	0.001
cg27067618	CYP4F3	0.55872	0.306825	-0.251895	0.000204	0.001
cg25623640	IGJ	0.686957	0.427645	-0.259312	0.000205	0.001
cg07713361	APOL1	0.735933	0.512865	-0.223068	0.000209	0.001
cg09358725	LMO2	0.789092	0.5785	-0.210592	0.000209	0.001
cg00892393	MGC35212	0.679207	0.47142	-0.207787	0.000209	0.001
cg16791686	GLTSCR2	0.576545	0.36774	-0.208805	0.00021	0.001
cg10751811	CYP4Z1	0.56379	0.27703	-0.28676	0.00021	0.001
cg27190239	CLEC2A	0.691439	0.36476	-0.326679	0.00021	0.001
cg05501357	HIPK3	0.642305	0.434985	-0.20732	0.000212	0.001
cg23205633	KRTAP4-2	0.678898	0.376225	-0.302673	0.000212	0.001
cg09238677	C3AR1	0.594099	0.327125	-0.266974	0.000213	0.001
cg16899306	HLA-DQB2	0.832988	0.573315	-0.259673	0.000213	0.001
cg09784259	SELE	0.734397	0.496515	-0.237882	0.000213	0.001
cg22598744	MLANA	0.836063	0.625605	-0.210458	0.000215	0.001
cg27470554	FCGR2A	0.765926	0.448105	-0.317821	0.000215	0.001
cg02046532	DEFB129	0.729306	0.508645	-0.220661	0.000215	0.001
cg02599464	HIST1H4I	0.210583	0.546055	0.335472	0.000215	0.001
cg13619990	ACSM1	0.585147	0.28569	-0.299457	0.000216	0.001
cg03918304	HOXD10	0.239508	0.52778	0.288272	0.000216	0.001
cg08128768	DAB2IP	0.377198	0.06573	-0.311468	0.000216	0.001
cg14462830	TRDN	0.768592	0.53528	-0.233312	0.000217	0.001
cg21519900	C20orf186	0.659982	0.350995	-0.308987	0.000217	0.001
cg07054641	WDR52	0.213865	0.52661	0.312745	0.000217	0.001
cg11398517	FAM112A	0.352183	0.12494	-0.227243	0.000219	0.001
cg10238171	BDKRB1	0.707059	0.498765	-0.208294	0.000219	0.001
cg23101680	NURIT	0.64079	0.402495	-0.238295	0.000219	0.001
cg03221914	HIST1H2AJ	0.385727	0.621695	0.235968	0.00022	0.001
cg04384208	FCGR3A	0.701823	0.40431	-0.297513	0.000221	0.001
cg00201234	FBLN2	0.245297	0.491975	0.246678	0.000222	0.001
cg26866325	PPBPL2	0.711642	0.491845	-0.219797	0.000222	0.001
cg19777783	SLC15A4	0.383829	0.62643	0.242601	0.000222	0.001
cg26511321	HOXA7	0.378784	0.59835	0.219566	0.000224	0.001
cg12951282	ASGR2	0.780492	0.517545	-0.262947	0.000224	0.001
cg04790874	CD79A	0.834743	0.62721	-0.207533	0.000224	0.001
cg10318258	RIPK3	0.723585	0.49057	-0.233015	0.000225	0.001
cg07613153	TDRD9	0.684193	0.46681	-0.217383	0.000226	0.001
cg02184413	VNN1	0.781149	0.482175	-0.298974	0.000226	0.001
cg03954858	FAM83F	0.707246	0.386985	-0.320261	0.00023	0.001
cg22262140	FLJ36046	0.539772	0.32168	-0.218092	0.000231	0.001
cg17774418	FLJ33708	0.692635	0.456505	-0.23613	0.000232	0.001
cg16080552	TACSTD2	0.385962	0.612975	0.227013	0.000233	0.001
cg00750606	CDA	0.671978	0.416225	-0.255753	0.000233	0.001
cg01772980	SCGB1D1	0.77998	0.519615	-0.260365	0.000234	0.001
cg22783363	TNFRSF10D	0.213168	0.492215	0.279047	0.000235	0.001
cg05333568	C1orf65	0.421716	0.14329	-0.278427	0.000235	0.001
cg01474260	CESK1	0.79564	0.470815	-0.324825	0.000235	0.001
cg03885639	PANX3	0.748116	0.52087	-0.227246	0.000236	0.001
cg21120063	UNQ830	0.304142	0.539455	0.235313	0.000237	0.001
cg22045288	C10orf91	0.718032	0.458705	-0.259327	0.000237	0.001
cg04263186	TACR3	0.163726	0.379835	0.216109	0.000237	0.001
cg02833725	ISG20L2	0.721448	0.494645	-0.226803	0.000237	0.001
cg06521761	LRP2BP	0.807928	0.569695	-0.238233	0.000238	0.001
cg12010995	CYP7A1	0.675748	0.46042	-0.215328	0.000238	0.001
cg17095279	APOH	0.80597	0.586445	-0.219525	0.000238	0.001
cg07136161	CYLC2	0.740679	0.47301	-0.267669	0.00024	0.001
cg23414387	CYP4B1	0.645385	0.4435	-0.201885	0.000241	0.001
cg00240880	WISP2	0.701309	0.478085	-0.223224	0.000242	0.001
cg22726338	C1orf62	0.714446	0.513825	-0.200621	0.000243	0.001
cg13590277	SYNPO	0.467336	0.19404	-0.273296	0.000245	0.001
cg16543027	PLCB2	0.720319	0.516855	-0.203464	0.000248	0.001
cg05163071	RETNLB	0.659781	0.431045	-0.228736	0.000249	0.001
cg02218214	ANGPTL3	0.761478	0.52469	-0.236788	0.000249	0.001
cg15364618	CIDEB	0.515026	0.746105	0.231079	0.000249	0.001
cg15398520	LPAL2	0.807847	0.587235	-0.220612	0.00025	0.001
cg07153965	ACRV1	0.738876	0.512915	-0.225961	0.000251	0.001
cg22546318	ATP5G2	0.191851	0.47382	0.281969	0.000251	0.001
cg10920765	HBG2	0.729654	0.48011	-0.249544	0.000252	0.001
cg24278076	PLS1	0.860657	0.65936	-0.201297	0.000252	0.001
cg18087514	KMO	0.727714	0.49901	-0.228704	0.000252	0.001
cg27257987	PSG4	0.7255	0.521705	-0.203795	0.000253	0.001
cg08933517	TDRD9	0.778875	0.571785	-0.20709	0.000254	0.001
cg07373172	IFNA21	0.785142	0.571515	-0.213627	0.000254	0.001
cg26264314	NALP5	0.810888	0.57852	-0.232368	0.000254	0.001
cg03375833	TTLL3	0.754247	0.52497	-0.229277	0.000255	0.001
cg07195577	TLCD1	0.455973	0.106215	-0.349758	0.000255	0.001
cg19601328	MAP3K14	0.657363	0.456835	-0.200528	0.000257	0.001
cg16907566	COL14A1	0.248745	0.50084	0.252095	0.000258	0.001
cg02493771	KRTAP13-2	0.362907	0.121685	-0.241222	0.000258	0.001
cg04282622	FAM71C	0.746802	0.50852	-0.238282	0.000258	0.001
cg25107903	SPAG11	0.690549	0.392865	-0.297684	0.000258	0.001
cg22074467	AKR1C2	0.608649	0.38134	-0.227309	0.00026	0.001
cg22462235	LEFTY2	0.652209	0.276415	-0.375794	0.000261	0.001
cg15674997	GRM6	0.211419	0.59239	0.380971	0.000261	0.001
cg09851465	C1orf87	0.345721	0.59978	0.254059	0.000261	0.001
cg26987645	FMOD	0.77231	0.26957	-0.50274	0.000262	0.001
cg22549408	PMAIP1	0.283547	0.6106	0.327053	0.000262	0.001
cg02658214	SDR-O	0.781996	0.510315	-0.271681	0.000264	0.001
cg06572160	KCNC3	0.162512	0.5441	0.381588	0.000265	0.001
cg24215443	TCF21	0.361264	0.623615	0.262351	0.000266	0.001
cg21065959	LCE1E	0.701642	0.421415	-0.280227	0.000267	0.001
cg09245073	ASGR1	0.681608	0.47711	-0.204498	0.000268	0.001
cg25259754	FCRL3	0.626056	0.271555	-0.354501	0.000268	0.001
cg09873258	DLK1	0.28966	0.566335	0.276675	0.000269	0.001
cg02089348	TMEM129	0.560175	0.346275	-0.2139	0.000269	0.001
cg05250458	ZNF177	0.223094	0.48361	0.260516	0.00027	0.001
cg14209518	NNMT	0.619001	0.37656	-0.242441	0.00027	0.001
cg07484827	CHRNA10	0.654718	0.45323	-0.201488	0.000272	0.001
cg24495017	PITX1	0.48841	0.170895	-0.317515	0.000272	0.001
cg22959932	C3orf32	0.760819	0.559075	-0.201744	0.000273	0.001
cg21542793	ADRA2B	0.304368	0.556725	0.252357	0.000274	0.001
cg21428681	NKX3-1	0.150844	0.414425	0.263581	0.000275	0.001
cg10516886	CD53	0.622094	0.32579	-0.296304	0.000275	0.001
cg26692016	APOBEC1	0.786941	0.578345	-0.208596	0.000275	0.001
cg19982860	IFNA21	0.856244	0.653245	-0.202999	0.000277	0.001
cg25839227	ABI3	0.599935	0.292575	-0.30736	0.000279	0.001
cg04391540	ZNF541	0.754312	0.54067	-0.213642	0.000279	0.001
cg13301003	WT1	0.237442	0.50247	0.265028	0.000282	0.001
cg08126211	KAAG1	0.341703	0.574425	0.232722	0.000282	0.001
cg20080624	DLX5	0.206363	0.470355	0.263992	0.000284	0.001
cg13641903	WT1	0.348977	0.71858	0.369603	0.000285	0.001
cg22736354	NHLRC1	0.239246	0.512925	0.273679	0.000285	0.001
cg17959722	MRPL41	0.171396	0.46617	0.294774	0.000285	0.001
cg15528736	FCGRT	0.602892	0.316775	-0.286117	0.000285	0.001
cg18565355	RBM35A	0.314993	0.5663	0.251307	0.000287	0.001
cg00563932	PTGDS	0.530564	0.766265	0.235701	0.000287	0.001
cg19154438	CKM	0.827083	0.50886	-0.318223	0.000291	0.001
cg17641252	PLEK2	0.42105	0.749605	0.328555	0.000292	0.001
cg22909609	ITGBL1	0.580418	0.380115	-0.200303	0.000295	0.001
cg02067021	DNAJC5B	0.707459	0.442315	-0.265144	0.000296	0.001
cg01941619	MEP1B	0.775079	0.56073	-0.214349	0.000297	0.001
cg19125606	AGT	0.514402	0.268845	-0.245557	0.000297	0.001
cg08569678	LY6K	0.667408	0.34324	-0.324168	0.000298	0.001
cg02255732	FLJ46154	0.632293	0.421305	-0.210988	0.000298	0.001
cg02150910	GZMH	0.715831	0.45425	-0.261581	0.000298	0.001
cg15227610	CRYAB	0.281311	0.535905	0.254594	0.0003	0.001
cg20987610	CDH17	0.643465	0.43405	-0.209415	0.000301	0.001
cg06101324	SPRR1A	0.635811	0.1808	-0.455011	0.000307	0.001
cg01612158	FCRL4	0.572148	0.31738	-0.254768	0.000308	0.001
cg01999333	CASP14	0.708328	0.46332	-0.245008	0.000309	0.001
cg15824056	SYNJ2	0.337503	0.591175	0.253672	0.000309	0.001
cg02786019	TRPV6	0.844364	0.49518	-0.349184	0.00031	0.001
cg06585690	PROL1	0.622411	0.400385	-0.222026	0.00031	0.001
cg01530101	KCNQ1DN	0.286429	0.67986	0.393431	0.00031	0.001
cg10585962	MOGAT2	0.767895	0.45337	-0.314525	0.000311	0.001
cg13062935	MRGPRX2	0.798433	0.591645	-0.206788	0.000311	0.001
cg01678321	SLC36A3	0.762096	0.484485	-0.277612	0.000313	0.001
cg05675373	KCNC4	0.188251	0.58511	0.396859	0.000313	0.001
cg18988395	GLIS3	0.771891	0.55436	-0.217531	0.000315	0.001
cg23205183	NECAP1	0.772866	0.561995	-0.210871	0.000317	0.001
cg20312687	DEFB118	0.690278	0.34827	-0.342008	0.000317	0.001
cg11270633	IL28B	0.767778	0.39855	-0.369228	0.000318	0.001
cg00911873	PRPS1L1	0.796853	0.579845	-0.217008	0.000318	0.001
cg05997860	ADAM21	0.683024	0.48024	-0.202784	0.000319	0.001
cg18822544	KRTAP26-1	0.696021	0.45127	-0.244751	0.000321	0.001
cg18809289	ALOX5	0.221148	0.567355	0.346207	0.000321	0.001
cg03887787	CTSW	0.773338	0.52031	-0.253028	0.000324	0.001
cg07441143	SLURP1	0.795265	0.54685	-0.248415	0.000326	0.001
cg24447890	LMAN1L	0.829363	0.575405	-0.253958	0.000327	0.001
cg27069753	ELA3B	0.617339	0.3746	-0.242739	0.000328	0.001
cg16799087	PRDM7	0.844467	0.60947	-0.234997	0.000329	0.001
cg10062803	FABP4	0.759669	0.542115	-0.217554	0.000331	0.001
cg17701886	B3GNT5	0.32479	0.106525	-0.218265	0.000334	0.001
cg16313343	BRF1	0.252355	0.61376	0.361405	0.000335	0.001
cg09059945	MEST	0.266499	0.609645	0.343146	0.000336	0.001
cg13473336	SLC5A2	0.757696	0.553735	-0.203961	0.000337	0.001
cg05186188	AQP8	0.813499	0.61059	-0.202909	0.000337	0.001
cg24489015	LPO	0.805139	0.538725	-0.266414	0.000338	0.001
cg13733733	LILRA3	0.71355	0.402375	-0.311175	0.00034	0.001
cg26191951	RNASE2	0.655435	0.401265	-0.254171	0.000341	0.001
cg23732024	LY96	0.639678	0.323815	-0.315863	0.000341	0.001
cg15539420	HOXB8	0.245872	0.501815	0.255943	0.000343	0.001
cg00136405	IL21	0.653215	0.38625	-0.266965	0.000343	0.001
cg13282837	TCL1A	0.564252	0.776215	0.211963	0.000343	0.001
cg06336792	CREM	0.104649	0.439985	0.335336	0.000344	0.001
cg14916288	CCL23	0.744805	0.460955	-0.28385	0.000345	0.001
cg17560332	BOLL	0.202032	0.527655	0.325623	0.000345	0.001
cg20485165	WFDC12	0.842252	0.572075	-0.270177	0.000346	0.001
cg14982472	ABCG1	0.695521	0.451125	-0.244396	0.000348	0.001
cg22815534	CECR5	0.693289	0.446515	-0.246774	0.000348	0.001
cg05649009	CHRNA1	0.802853	0.590605	-0.212249	0.000351	0.001
cg05376954	FPR1	0.615296	0.367715	-0.247581	0.000352	0.001
cg12435792	PDE6B	0.772562	0.39761	-0.374952	0.000353	0.001
cg14173523	FUT5	0.721221	0.481915	-0.239306	0.000354	0.001
cg27022827	TJP3	0.693695	0.358575	-0.33512	0.000356	0.001
cg24881834	ME1	0.206933	0.74425	0.537316	0.000356	0.001
cg00509670	PAX9	0.212469	0.49146	0.278991	0.000357	0.001
cg24237576	DNASE1L2	0.742066	0.539825	-0.202241	0.000357	0.001
cg07327347	AQP8	0.756444	0.504255	-0.25219	0.000358	0.001
cg08615333	TGFB3	0.652926	0.44618	-0.206745	0.000358	0.001
cg17534899	IQSEC1	0.165782	0.41334	0.247558	0.000364	0.001
cg26415633	KLK1	0.579498	0.21792	-0.361578	0.000366	0.001
cg11873854	LCN6	0.586179	0.29074	-0.295439	0.000367	0.001
cg06479216	IFNA16	0.695132	0.431965	-0.263167	0.000368	0.001
cg03283694	SIGLEC11	0.651492	0.417715	-0.233777	0.000368	0.001
cg25336198	INS	0.785498	0.52841	-0.257088	0.000369	0.001
cg03375002	LAT2	0.706281	0.46011	-0.246171	0.00037	0.001
cg23338993	UGT1A6	0.72755	0.523105	-0.204445	0.000371	0.002
cg16140179	NURIT	0.748769	0.54049	-0.208279	0.000375	0.002
cg12588301	C1orf42	0.745748	0.505975	-0.239773	0.000376	0.002
cg12354377	ANK3	0.262928	0.468705	0.205777	0.000379	0.002
cg21870884	GPR25	0.144619	0.574185	0.429566	0.00038	0.002
cg09874776	WFDC13	0.759799	0.45007	-0.309729	0.00038	0.002
cg01515887	SAA2	0.806555	0.59813	-0.208425	0.000383	0.002
cg18156583	IL18RAP	0.614509	0.400395	-0.214114	0.000384	0.002
cg15210427	CST9L	0.540023	0.31948	-0.220543	0.000384	0.002
cg25203980	CENTB5	0.445343	0.685265	0.239922	0.000385	0.002
cg01078434	MAS1L	0.861654	0.618525	-0.243129	0.000389	0.002
cg26829529	SPACA3	0.652249	0.169835	-0.482414	0.00039	0.002
cg04452095	2013-09-09	0.602075	0.36947	-0.232605	0.000391	0.002
cg14159672	FLJ32569	0.144832	0.4717	0.326868	0.000394	0.002
cg23338195	SLC30A8	0.724604	0.505375	-0.219229	0.000395	0.002
cg14894216	CATSPER1	0.676069	0.3287	-0.347369	0.000395	0.002
cg04994456	RNF186	0.877453	0.61595	-0.261503	0.000396	0.002
cg05037688	EGFL7	0.771276	0.31696	-0.454316	0.000396	0.002
cg27389185	ZNF540	0.225224	0.49792	0.272696	0.000396	0.002
cg09585781	CSH2	0.620329	0.39188	-0.228449	0.000396	0.002
cg12506373	CAD	0.303432	0.069085	-0.234347	0.000397	0.002
cg18552413	DARC	0.861678	0.511985	-0.349693	0.000397	0.002
cg01762581	DKK4	0.585132	0.385045	-0.200087	0.000398	0.002
cg07906724	CHRNA6	0.745716	0.54532	-0.200396	0.0004	0.002
cg21495715	SLC5A10	0.816634	0.53642	-0.280214	0.000401	0.002
cg15001381	AXIN1	0.190637	0.53474	0.344102	0.000402	0.002
cg06796611	IL24	0.667682	0.44959	-0.218092	0.000402	0.002
cg07829804	OLR1	0.629296	0.39203	-0.237266	0.000403	0.002
cg06940107	C21orf100	0.793666	0.512505	-0.281161	0.000404	0.002
cg27412902	IL29	0.762141	0.445615	-0.316526	0.000405	0.002
cg09088834	KIAA0980	0.220562	0.50036	0.279797	0.000407	0.002
cg16264526	EDNRA	0.689856	0.441305	-0.248551	0.000407	0.002
cg22975712	GALR3	0.782031	0.528475	-0.253556	0.000408	0.002
cg05663262	HYI	0.840938	0.600165	-0.240773	0.000409	0.002
cg19950767	TPTE2	0.665813	0.461635	-0.204178	0.000411	0.002
cg09458237	HSPA12B	0.8497	0.63941	-0.21029	0.000411	0.002
cg20981615	TXK	0.652321	0.399335	-0.252986	0.000411	0.002
cg26540515	ANGPT4	0.70486	0.494645	-0.210215	0.000411	0.002
cg21431536	LGR8	0.761462	0.524805	-0.236657	0.000412	0.002
cg15583072	IAPP	0.698365	0.459325	-0.23904	0.000412	0.002
cg25095814	CASP8	0.667273	0.466575	-0.200698	0.000413	0.002
cg00443307	KLRG1	0.77865	0.47797	-0.30068	0.000414	0.002
cg24169915	FLJ25773	0.667219	0.34487	-0.322349	0.000416	0.002
cg10135708	UCN2	0.725745	0.47314	-0.252605	0.000416	0.002
cg19717150	HNF4A	0.750533	0.483485	-0.267048	0.000418	0.002
cg24884084	SPRR1B	0.569434	0.16744	-0.401994	0.000418	0.002
cg04111761	CCR3	0.715447	0.497935	-0.217512	0.00042	0.002
cg25524473	DUSP5	0.355892	0.08397	-0.271922	0.00042	0.002
cg00333528	GABRR1	0.646555	0.42899	-0.217565	0.000421	0.002
cg00943245	PCDHGC5	0.775197	0.51915	-0.256047	0.000422	0.002
cg05262335	TAGAP	0.7424	0.433085	-0.309315	0.000423	0.002
cg03498559	UGT2B4	0.720621	0.499015	-0.221606	0.000424	0.002
cg24921858	BCL2L14	0.74177	0.54145	-0.20032	0.000426	0.002
cg11521325	FLJ32926	0.72932	0.356575	-0.372745	0.000426	0.002
cg01857260	SCRL	0.216376	0.50707	0.290694	0.000426	0.002
cg13944141	PRSS2	0.833858	0.627225	-0.206633	0.000427	0.002
cg24556026	GNE	0.352843	0.570395	0.217552	0.000428	0.002
cg12936220	RPL26L1	0.270202	0.49859	0.228388	0.000428	0.002
cg09617773	IMPG1	0.646015	0.438905	-0.20711	0.00043	0.002
cg24870391	CCL11	0.83276	0.495315	-0.337445	0.000432	0.002
cg08527127	C1orf94	0.77993	0.52106	-0.25887	0.000435	0.002
cg15538820	OBP2B	0.498834	0.25407	-0.244764	0.000435	0.002
cg19418958	TEX15	0.677759	0.398725	-0.279034	0.000439	0.002
cg23696886	PDLIM2	0.504836	0.242485	-0.262351	0.00044	0.002
cg06614002	SOX10	0.538969	0.83502	0.296051	0.000443	0.002
cg15403517	SRD5A2	0.244706	0.46368	0.218974	0.000448	0.002
cg07685034	PCBP3	0.799113	0.58753	-0.211583	0.000449	0.002
cg09871043	PKHD1	0.689739	0.47915	-0.210589	0.000449	0.002
cg15761405	FCRL2	0.683773	0.403035	-0.280738	0.000449	0.002
cg18848394	KRTHA8	0.794942	0.594345	-0.200597	0.000449	0.002
cg19561186	GUCA1C	0.709579	0.478055	-0.231524	0.00045	0.002
cg04000821	LAIR2	0.453235	0.16208	-0.291155	0.000452	0.002
cg24794433	DAB2IP	0.282731	0.06624	-0.216491	0.000453	0.002
cg00594952	RIMS3	0.269474	0.486795	0.217321	0.000455	0.002
cg10269439	IL1F7	0.742482	0.48111	-0.261372	0.000456	0.002
cg17339202	SYNC1	0.396917	0.104105	-0.292812	0.000457	0.002
cg11547724	HPX	0.736973	0.45726	-0.279713	0.000458	0.002
cg23256150	NR1H4	0.718512	0.480625	-0.237887	0.000458	0.002
cg12376406	FAM12B	0.7008	0.3413	-0.3595	0.000459	0.002
cg06836736	ME1	0.156705	0.496735	0.34003	0.000462	0.002
cg22670329	CXCL6	0.239269	0.457945	0.218676	0.000466	0.002
cg07484450	MGC39681	0.733263	0.49081	-0.242453	0.000467	0.002
cg01963696	ELA2	0.71315	0.437245	-0.275905	0.000468	0.002
cg07265310	K5B	0.77122	0.53466	-0.23656	0.000471	0.002
cg17981339	SBEM	0.874232	0.6443	-0.229932	0.000474	0.002
cg06437862	TUBA2	0.740917	0.494945	-0.245972	0.000475	0.002
cg03782453	FLJ90575	0.271601	0.52549	0.253889	0.000477	0.002
cg02784874	KRT9	0.69269	0.420965	-0.271725	0.000478	0.002
cg07456201	UMOD	0.75443	0.51107	-0.24336	0.00048	0.002
cg06226384	CACNG5	0.739386	0.53908	-0.200305	0.00048	0.002
cg04559909	CXCL5	0.448402	0.67704	0.228637	0.000481	0.002
cg23571857	BIRC4BP	0.704398	0.36094	-0.343458	0.000483	0.002
cg05790038	TRPV3	0.822889	0.61722	-0.205669	0.000484	0.002
cg22563815	CHRNA5	0.805997	0.59886	-0.207137	0.000484	0.002
cg12073537	TUBA6	0.348681	0.088565	-0.260115	0.000485	0.002
cg14722162	C5orf20	0.853985	0.65111	-0.202875	0.000486	0.002
cg14719352	FUT1	0.80155	0.586945	-0.214605	0.000486	0.002
cg01031400	TNFRSF10D	0.199014	0.464805	0.265791	0.000487	0.002
cg13998293	TRIM63	0.637526	0.34203	-0.295496	0.000487	0.002
cg15582891	TAAR1	0.824402	0.56538	-0.259022	0.000488	0.002
cg10345936	SLC36A2	0.716051	0.39433	-0.321721	0.000489	0.002
cg25298754	ZBED2	0.817704	0.59523	-0.222473	0.000496	0.002
cg12782180	LEP	0.288781	0.7438	0.455019	0.000499	0.002
cg06074920	KRTHA4	0.868353	0.66709	-0.201263	0.0005	0.002
cg23950724	SYT10	0.243631	0.57161	0.327979	0.0005	0.002
cg07823492	HOXB1	0.241767	0.462305	0.220538	0.000502	0.002
cg12827555	CHX10	0.420883	0.215725	-0.205158	0.000508	0.002
cg14740251	SIGLEC5	0.637012	0.432585	-0.204427	0.000509	0.002
cg27016494	DLX5	0.220172	0.509035	0.288863	0.000515	0.002
cg16872071	RALGDS	0.527119	0.78053	0.253411	0.000515	0.002
cg22077553	MYOC	0.729957	0.45763	-0.272327	0.000517	0.002
cg23181133	CEACAM3	0.713108	0.36864	-0.344468	0.00052	0.002
cg20588069	MSX1	0.326904	0.65674	0.329836	0.000525	0.002
cg27398547	C14orf39	0.19239	0.469695	0.277305	0.000529	0.002
cg05386606	BCL7B	0.213997	0.45439	0.240393	0.000531	0.002
cg12949760	KCNQ1	0.809767	0.594675	-0.215092	0.000533	0.002
cg20542800	LTB4R	0.70594	0.29353	-0.41241	0.000535	0.002
cg02611419	KCNK17	0.815446	0.56209	-0.253356	0.000536	0.002
cg04008843	TTR	0.726983	0.453655	-0.273328	0.000536	0.002
cg16352283	FAM46B	0.233818	0.49398	0.260162	0.000536	0.002
cg09058542	TSHB	0.786997	0.55027	-0.236727	0.000536	0.002
cg27208307	PRG1	0.707163	0.423695	-0.283468	0.000538	0.002
cg15642035	C8ORFK32	0.838589	0.62687	-0.211719	0.000539	0.002
cg26069745	HOXA2	0.187731	0.552125	0.364394	0.000541	0.002
cg09947274	CAD	0.743114	0.528085	-0.215029	0.000547	0.002
cg26550234	SLC39A12	0.805254	0.56904	-0.236214	0.000547	0.002
cg26066361	CLEC7A	0.70631	0.441115	-0.265195	0.000554	0.002
cg13614181	RGC32	0.182928	0.43631	0.253382	0.000555	0.002
cg12061127	WFDC9	0.81201	0.571965	-0.240045	0.000557	0.002
cg02830467	MYCT1	0.692603	0.466145	-0.226458	0.000557	0.002
cg24169822	HOXA4	0.212545	0.4431	0.230555	0.00056	0.002
cg02849695	CCDC19	0.23218	0.4409	0.20872	0.000562	0.002
cg17349199	C10orf82	0.518885	0.80705	0.288164	0.000567	0.002
cg12022621	LAX1	0.668707	0.394595	-0.274112	0.000569	0.002
cg09816180	GC	0.823439	0.60944	-0.213999	0.000569	0.002
cg13703941	AKAP7	0.770042	0.562755	-0.207287	0.000572	0.002
cg20436912	SEC14L4	0.744442	0.54068	-0.203762	0.000576	0.002
cg06144905	PIPOX	0.477003	0.14037	-0.336633	0.000581	0.002
cg17651821	HIST1H4L	0.223705	0.43768	0.213975	0.000582	0.002
cg23307338	MS4A12	0.756799	0.39432	-0.362479	0.000586	0.002
cg10849854	GREB1	0.809521	0.606765	-0.202756	0.000587	0.002
cg15552238	EMR3	0.652999	0.40365	-0.249349	0.000588	0.002
cg20906802	OPN5	0.723946	0.505115	-0.218831	0.000589	0.002
cg03221619	FCER2	0.593657	0.376375	-0.217282	0.000589	0.002
cg01359534	AQP10	0.819382	0.599865	-0.219517	0.000591	0.002
cg04806409	TFF3	0.876288	0.60512	-0.271168	0.000591	0.002
cg02936263	CCL7	0.763288	0.504325	-0.258963	0.000591	0.002
cg18254848	CLC	0.822565	0.61773	-0.204835	0.000596	0.002
cg00933411	DLC1	0.726895	0.46388	-0.263015	0.000596	0.002
cg07749074	HRG	0.803979	0.591265	-0.212714	0.000597	0.002
cg11061975	SIRPB2	0.72781	0.475205	-0.252605	0.000601	0.002
cg17542385	LCE4A	0.703425	0.409425	-0.294	0.000601	0.002
cg12374431	VAX2	0.144132	0.449585	0.305453	0.000602	0.002
cg22038738	PLAT	0.383431	0.17903	-0.204401	0.000602	0.002
cg13143729	GYPE	0.632455	0.403015	-0.22944	0.000602	0.002
cg25406518	DAK	0.758575	0.499365	-0.25921	0.000604	0.002
cg02091100	GUCA1A	0.643179	0.24236	-0.400819	0.000606	0.002
cg01172899	SLC16A14	0.51972	0.27231	-0.24741	0.000606	0.002
cg25659818	CCL4	0.770083	0.39406	-0.376023	0.000608	0.002
cg10133777	ZD52F10	0.64117	0.434265	-0.206905	0.000609	0.002
cg09226684	KLK10	0.189785	0.430365	0.24058	0.000611	0.002
cg09243021	CASP2	0.192419	0.412865	0.220446	0.000613	0.002
cg04349727	KLK5	0.745217	0.44853	-0.296687	0.000622	0.002
cg03882305	TRIM50C	0.428117	0.63433	0.206213	0.000622	0.002
cg00295325	ABCB11	0.827412	0.56139	-0.266022	0.000626	0.002
cg00916635	PTPN22	0.815914	0.61118	-0.204734	0.000627	0.002
cg16742703	KLK3	0.621482	0.340145	-0.281337	0.000628	0.002
cg20713492	AQP10	0.571862	0.198875	-0.372987	0.000629	0.002
cg21372914	CLEC4M	0.731215	0.50482	-0.226395	0.000632	0.002
cg09039163	LOC339768	0.787823	0.58133	-0.206493	0.000635	0.002
cg17118262	CCL1	0.680033	0.387955	-0.292078	0.000639	0.002
cg09196959	TRIM40	0.735004	0.428065	-0.306939	0.000647	0.002
cg05126264	IFNB1	0.845753	0.6306	-0.215153	0.000652	0.002
cg20664201	INHBE	0.670365	0.4343	-0.236065	0.000652	0.002
cg24484296	ZFPL	0.719866	0.470315	-0.249551	0.000658	0.002
cg23248452	TAS2R1	0.770306	0.48885	-0.281456	0.000661	0.002
cg06911113	UBXD3	0.351203	0.664845	0.313642	0.000663	0.002
cg26514492	GPR132	0.811943	0.580605	-0.231338	0.000665	0.002
cg19216731	CSRP3	0.761414	0.496265	-0.265149	0.000667	0.002
cg26980692	SLC15A3	0.647246	0.393035	-0.254211	0.000667	0.002
cg15531099	LCE1D	0.809797	0.493075	-0.316722	0.00067	0.002
cg21960110	HBZ	0.816075	0.534345	-0.28173	0.000671	0.002
cg27087809	ACSBG1	0.85201	0.488055	-0.363955	0.000671	0.002
cg18499731	HBII-438B	0.719384	0.474585	-0.244799	0.000672	0.002
cg16792160	ASAH2	0.732026	0.482415	-0.249611	0.000673	0.002
cg21624359	FFAR3	0.783637	0.540095	-0.243542	0.000673	0.002
cg04096767	WT1	0.19243	0.47692	0.28449	0.000684	0.002
cg25596297	FLJ32447	0.175313	0.400275	0.224962	0.000689	0.002
cg08244028	MSH3	0.580609	0.34584	-0.234769	0.000694	0.002
cg01381846	HOXA9	0.240753	0.487365	0.246612	0.000695	0.002
cg19868730	POPDC2	0.797335	0.57309	-0.224245	0.0007	0.002
cg23350580	TBC1D3C	0.812292	0.56648	-0.245812	0.000701	0.002
cg22730004	SPTA1	0.569484	0.34011	-0.229374	0.000704	0.002
cg06918467	OLIG3	0.137724	0.34092	0.203196	0.000709	0.002
cg19220825	AQP5	0.726141	0.43595	-0.290191	0.000714	0.002
cg17306637	CLDN20	0.398771	0.60796	0.209189	0.000722	0.002
cg27443224	CCL21	0.719498	0.46915	-0.250348	0.000732	0.002
cg06501790	SLC34A1	0.839892	0.575515	-0.264377	0.000732	0.002
cg02656594	IL21R	0.680589	0.32203	-0.358559	0.000736	0.002
cg08247612	NHLH1	0.818768	0.52587	-0.292898	0.000736	0.002
cg21492378	CEP1	0.777361	0.55085	-0.226511	0.000737	0.002
cg06747888	TBR1	0.557762	0.334335	-0.223427	0.000741	0.002
cg10556064	SMPD3	0.246078	0.46863	0.222552	0.000742	0.002
cg20870559	OAS2	0.667181	0.31708	-0.350101	0.000743	0.002
cg25882366	HOXB2	0.198766	0.466735	0.267969	0.000744	0.002
cg17142183	IL1R2	0.738195	0.47929	-0.258905	0.000748	0.002
cg01713938	IFNA13	0.792171	0.51103	-0.281141	0.000748	0.002
cg26504906	PRSS16	0.668394	0.399175	-0.269219	0.000751	0.002
cg12626411	PRG4	0.609726	0.36508	-0.244646	0.000752	0.002
cg17423978	SIRPD	0.766186	0.539725	-0.226462	0.000752	0.002
cg11308639	BMP10	0.744828	0.488175	-0.256653	0.000754	0.002
cg21589115	DKKL1	0.198545	0.442365	0.24382	0.000757	0.002
cg00226904	SERPINB5	0.768626	0.493455	-0.275171	0.000758	0.002
cg06589885	HFE2	0.81026	0.5889	-0.22136	0.000758	0.002
cg01248426	ATP6V0D2	0.810698	0.480055	-0.330643	0.00076	0.002
cg20839025	PRSS7	0.640287	0.429895	-0.210392	0.000762	0.002
cg00616129	STYK1	0.164808	0.418745	0.253937	0.000764	0.002
cg14265075	ARHGEF11	0.264248	0.627835	0.363587	0.000766	0.002
cg09829319	GCM2	0.152399	0.381935	0.229536	0.000769	0.002
cg17016000	RIN2	0.214142	0.452295	0.238153	0.00077	0.002
cg26185508	CDCP2	0.602756	0.27896	-0.323796	0.000775	0.002
cg16650125	MTTP	0.738581	0.51973	-0.218851	0.000781	0.002
cg17655614	CDH1	0.418577	0.635555	0.216978	0.000782	0.002
cg11237817	KIR3DL3	0.691115	0.48851	-0.202605	0.000783	0.002
cg12351433	LHCGR	0.216382	0.479665	0.263283	0.000783	0.002
cg07376029	GC	0.607833	0.332985	-0.274848	0.000785	0.002
cg00250430	DMRT2	0.235707	0.60503	0.369323	0.000786	0.002
cg07072643	EMR3	0.804319	0.536645	-0.267674	0.000789	0.002
cg13447818	FLG	0.833301	0.599585	-0.233716	0.000791	0.002
cg02983451	KLF11	0.197186	0.447895	0.250709	0.000793	0.002
cg04786857	SPDY1	0.152685	0.63383	0.481145	0.000795	0.002
cg20798152	CART	0.194892	0.44421	0.249318	0.000795	0.002
cg00698688	SULT2B1	0.757184	0.555515	-0.201669	0.000797	0.002
cg08331840	FKSG2	0.818119	0.6087	-0.209419	0.000801	0.002
cg16794682	CCND1	0.432358	0.684445	0.252087	0.000803	0.002
cg05671350	P4HA3	0.22374	0.53539	0.31165	0.00081	0.002
cg12324629	ULK2	0.196796	0.565615	0.368819	0.000814	0.002
cg10087081	KIAA0355	0.710382	0.48973	-0.220652	0.00082	0.002
cg00548268	NPTX2	0.312717	0.76689	0.454173	0.000821	0.002
cg05461841	LOC124220	0.640876	0.40944	-0.231436	0.000824	0.002
cg26777475	PCOLCE	0.810187	0.47667	-0.333517	0.000825	0.002
cg11231018	LIPF	0.831073	0.613005	-0.218068	0.000828	0.002
cg24851490	RNASE2	0.680905	0.406275	-0.27463	0.00083	0.002
cg11368643	PCDHB15	0.22734	0.670365	0.443025	0.000833	0.002
cg02192965	SLC3A1	0.841096	0.628625	-0.212471	0.000833	0.002
cg00152644	SPRR2E	0.910262	0.69055	-0.219712	0.000837	0.002
cg21301148	MYH6	0.708984	0.43803	-0.270954	0.00084	0.002
cg05554718	HIST1H1D	0.576883	0.35258	-0.224303	0.000842	0.002
cg13059335	ADAMDEC1	0.800137	0.511695	-0.288442	0.000843	0.002
cg01348086	RGS14	0.662239	0.43262	-0.229619	0.000846	0.002
cg00970385	FLJ38725	0.326998	0.532185	0.205187	0.000852	0.002
cg16175792	HSD3B1	0.724416	0.425345	-0.299071	0.000857	0.002
cg19635695	PDE6C	0.807447	0.58566	-0.221787	0.000857	0.002
cg09001953	FLJ11200	0.180422	0.413	0.232578	0.000861	0.002
cg11319389	C20orf100	0.166152	0.48178	0.315628	0.000863	0.002
cg10235817	ADRA2C	0.146952	0.466375	0.319423	0.000867	0.002
cg13726191	FGFBP1	0.404216	0.197	-0.207216	0.000868	0.002
cg02965078	GPR44	0.651293	0.424905	-0.226388	0.000872	0.002
cg12058490	A2M	0.643405	0.43088	-0.212525	0.000884	0.002
cg01987509	PGR	0.752297	0.49805	-0.254247	0.000885	0.002
cg19884600	PYHIN1	0.829322	0.55761	-0.271712	0.000887	0.002
cg19510180	TMPRSS11B	0.689397	0.47872	-0.210677	0.000887	0.002
cg11835197	TFAP2E	0.655399	0.440575	-0.214824	0.000887	0.002
cg12200412	CD1E	0.520129	0.220575	-0.299554	0.000888	0.002
cg04425624	TNF	0.818547	0.605325	-0.213223	0.000892	0.002
cg24641352	ZFP41	0.494352	0.725345	0.230993	0.000893	0.002
cg02741177	PROL1	0.69189	0.430465	-0.261425	0.000893	0.002
cg02347487	NALP14	0.761968	0.408035	-0.353933	0.000893	0.002
cg18839416	C1orf158	0.628165	0.41479	-0.213375	0.000893	0.002
cg03085312	RARA	0.181629	0.409985	0.228356	0.000898	0.002
cg11733245	IL2RA	0.843826	0.616815	-0.227011	0.000904	0.002
cg14260643	CYP3A5	0.441829	0.22816	-0.213669	0.000905	0.002
cg07073964	PRSSL1	0.857706	0.57486	-0.282846	0.000907	0.002
cg23183296	UGT2B28	0.720857	0.48025	-0.240607	0.000907	0.002
cg13573276	RDHE2	0.142054	0.381285	0.239231	0.000912	0.002
cg22752533	SLC12A5	0.156814	0.49187	0.335056	0.000913	0.002
cg11500727	CNFN	0.604628	0.3514	-0.253228	0.000918	0.002
cg10585462	C4orf7	0.747292	0.501115	-0.246177	0.000919	0.002
cg12827188	FGA	0.767574	0.42892	-0.338654	0.000925	0.002
cg27585441	CCDC54	0.684574	0.480195	-0.204379	0.000925	0.002
cg19345602	PATE	0.587673	0.290755	-0.296918	0.000928	0.002
cg06637774	P2RY6	0.299849	0.62646	0.326611	0.00094	0.002
cg17754680	NPC1L1	0.813346	0.52256	-0.290786	0.000943	0.002
cg19297232	SMPD3	0.235602	0.466955	0.231353	0.000943	0.002
cg01318557	LAT2	0.416623	0.11409	-0.302533	0.000944	0.002
cg03391568	PTHR1	0.724418	0.51918	-0.205238	0.000947	0.002
cg15722679	SIRPB2	0.657177	0.3096	-0.347577	0.000948	0.002
cg22375610	APOBEC2	0.498654	0.286175	-0.212479	0.000948	0.002
cg07676849	FOLR3	0.655898	0.37504	-0.280858	0.000949	0.002
cg04109382	C20orf10	0.518552	0.72331	0.204758	0.000951	0.002
cg09448875	ABCC2	0.796192	0.565375	-0.230817	0.000952	0.002
cg05598246	MOG	0.428853	0.702225	0.273372	0.000955	0.002
cg06025017	RGSL2	0.830748	0.55556	-0.275188	0.000955	0.002
cg14143055	ADAMDEC1	0.75892	0.487195	-0.271725	0.000959	0.002
cg09533293	ANXA2	0.412757	0.13926	-0.273497	0.000965	0.002
cg22628926	SLC25A11	0.634368	0.414505	-0.219863	0.000966	0.002
cg24999727	HSD17B13	0.78689	0.574935	-0.211955	0.000968	0.002
cg10431340	MPZ	0.718968	0.37185	-0.347118	0.000968	0.002
cg06531741	HTR3B	0.78159	0.536885	-0.244705	0.000971	0.002
cg19787037	SPAG11	0.765322	0.427895	-0.337427	0.000973	0.002
cg14700707	NOTCH4	0.651577	0.2553	-0.396277	0.00099	0.002
cg08784110	MAS1	0.794039	0.57424	-0.219799	0.000998	0.002
cg02477931	C11orf39	0.40734	0.73325	0.32591	0.001	0.002
cg16776350	CD84	0.736094	0.532275	-0.203819	0.001002	0.002
cg06207804	ARTN	0.389456	0.183185	-0.206271	0.001002	0.002
cg11158374	TFF2	0.789008	0.57685	-0.212158	0.001003	0.002
cg24292612	DEFB1	0.772812	0.557995	-0.214817	0.001011	0.002
cg01565918	GNAS	0.879926	0.52224	-0.357686	0.001011	0.002
cg25032865	FLJ44186	0.735204	0.53371	-0.201494	0.001011	0.002
cg25942450	TLX3	0.140941	0.58709	0.446149	0.001016	0.002
cg20176989	KIR3DL2	0.712023	0.44271	-0.269313	0.001018	0.002
cg06489008	CST11	0.803023	0.593065	-0.209958	0.001018	0.002
cg09533063	ALDH8A1	0.723558	0.435075	-0.288483	0.001021	0.002
cg17233935	DSCR10	0.725715	0.48305	-0.242665	0.001022	0.002
cg20103550	C14orf155	0.714535	0.425095	-0.28944	0.001023	0.002
cg11042320	PDGFRB	0.436144	0.22629	-0.209854	0.001025	0.002
cg01593385	FGG	0.767102	0.47263	-0.294472	0.001026	0.002
cg22587758	SAA4	0.712061	0.42334	-0.288721	0.00103	0.002
cg05373457	KCNS2	0.163121	0.47059	0.307469	0.001032	0.002
cg10305797	UNQ467	0.713769	0.222195	-0.491574	0.001044	0.002
cg11864993	PCDHB16	0.382146	0.594315	0.212169	0.001046	0.002
cg23813257	IL32	0.54154	0.22697	-0.31457	0.001047	0.002
cg15518950	PRP2	0.474686	0.70137	0.226684	0.001047	0.002
cg14898892	SHRM	0.682919	0.40577	-0.277149	0.001061	0.002
cg10528989	BDKRB1	0.710075	0.421925	-0.28815	0.001063	0.002
cg00411097	MGC9712	0.589854	0.38395	-0.205904	0.001065	0.002
cg16762386	NR0B2	0.773004	0.471575	-0.301429	0.001072	0.002
cg19172575	GATA4	0.232991	0.54752	0.314529	0.001088	0.003
cg22889448	EMR1	0.407402	0.189525	-0.217877	0.001092	0.003
cg20120491	DMC1	0.247273	0.47492	0.227647	0.001097	0.003
cg19682367	FAM79B	0.69352	0.45667	-0.23685	0.001097	0.003
cg10523494	CD300LB	0.577549	0.330835	-0.246714	0.001099	0.003
cg03907363	KLK1	0.688009	0.4734	-0.214609	0.001104	0.003
cg08611714	KRTHA2	0.743818	0.440475	-0.303343	0.001105	0.003
cg08108953	WFDC13	0.757383	0.51532	-0.242063	0.001106	0.003
cg04041960	RGS10	0.204105	0.66558	0.461475	0.001111	0.003
cg05055150	MAG	0.445365	0.658795	0.21343	0.001116	0.003
cg10533434	SERPINB3	0.745166	0.467145	-0.278021	0.001123	0.003
cg01726767	LALBA	0.848719	0.61866	-0.230059	0.001123	0.003
cg01420388	FBXO2	0.597032	0.84465	0.247618	0.001126	0.003
cg19399100	UGT2A1	0.748811	0.51958	-0.229231	0.001128	0.003
cg08634024	OR2F1	0.896916	0.614415	-0.282501	0.001128	0.003
cg25414165	C10orf11	0.668147	0.43133	-0.236817	0.001135	0.003
cg01917648	SPIC	0.748121	0.46853	-0.279591	0.001139	0.003
cg17041296	ASB17	0.812042	0.4886	-0.323442	0.001139	0.003
cg12380764	IL19	0.672144	0.260415	-0.411729	0.001151	0.003
cg04601137	ADAMTSL5	0.610244	0.39362	-0.216624	0.001156	0.003
cg03872376	ZP4	0.722933	0.507085	-0.215848	0.001161	0.003
cg17783509	PHOX2B	0.194069	0.41464	0.220571	0.001163	0.003
cg16446783	MRGPRX4	0.747679	0.46867	-0.279009	0.001165	0.003
cg24310246	RAXL1	0.782942	0.58111	-0.201832	0.001166	0.003
cg02945019	CD84	0.531465	0.329375	-0.20209	0.001167	0.003
cg25159668	AADACL2	0.707842	0.4251	-0.282742	0.001169	0.003
cg04836038	DOCK9	0.109318	0.37738	0.268062	0.001172	0.003
cg27056119	SERPINB1	0.225066	0.528365	0.303299	0.001174	0.003
cg27590397	SSTR1	0.134187	0.362055	0.227868	0.001176	0.003
cg10795646	S100A10	0.701039	0.393415	-0.307624	0.001176	0.003
cg27117399	CNDP1	0.355479	0.62823	0.272751	0.001182	0.003
cg22724153	SPAM1	0.732311	0.421805	-0.310506	0.001184	0.003
cg15669228	IFNA8	0.814526	0.54778	-0.266746	0.001186	0.003
cg04201526	CRISP1	0.863026	0.65487	-0.208156	0.001186	0.003
cg13084525	EHF	0.749648	0.39407	-0.355578	0.00119	0.003
cg15544036	CLDN4	0.581001	0.80983	0.228829	0.001191	0.003
cg01514487	MYO1A	0.761742	0.49965	-0.262092	0.001196	0.003
cg24382521	C7	0.765275	0.559825	-0.20545	0.001199	0.003
cg23280807	SLC5A11	0.602061	0.809225	0.207164	0.001203	0.003
cg04979933	INSL5	0.838075	0.620105	-0.21797	0.001203	0.003
cg08878744	LCE1B	0.745827	0.289605	-0.456222	0.001221	0.003
cg18484189	NALP10	0.798149	0.59813	-0.200018	0.001223	0.003
cg17255302	K6HF	0.751362	0.38899	-0.362372	0.001233	0.003
cg27091343	TRIM15	0.795222	0.57976	-0.215462	0.001233	0.003
cg00057593	GML	0.673454	0.449625	-0.223829	0.00124	0.003
cg22024657	SLC13A1	0.851724	0.63779	-0.213934	0.00124	0.003
cg21283680	SH3BP5	0.826023	0.5049	-0.321123	0.001242	0.003
cg09863066	PVALB	0.670205	0.321495	-0.34871	0.001248	0.003
cg00436282	STATH	0.828495	0.58512	-0.243375	0.001257	0.003
cg12285118	FAM107B	0.751946	0.496955	-0.254991	0.001259	0.003
cg04312209	IL7R	0.505588	0.28064	-0.224948	0.00126	0.003
cg09147827	SERPINA6	0.69085	0.444045	-0.246805	0.001264	0.003
cg04039225	SAMD7	0.740471	0.52092	-0.219551	0.001272	0.003
cg14611112	LCN6	0.724159	0.44533	-0.278829	0.001274	0.003
cg22190114	NALP8	0.831059	0.55394	-0.277119	0.001285	0.003
cg13311440	CD48	0.841699	0.413115	-0.428584	0.001288	0.003
cg10432859	UGT1A7	0.809695	0.522205	-0.28749	0.001289	0.003
cg03127334	ERG	0.184605	0.408115	0.22351	0.001292	0.003
cg17699374	MGC35206	0.754611	0.519475	-0.235136	0.001304	0.003
cg05294455	MYL4	0.848807	0.63969	-0.209117	0.001313	0.003
cg02620013	MLNR	0.235714	0.644115	0.408401	0.001317	0.003
cg10979891	SMOC1	0.189894	0.558155	0.368261	0.001328	0.003
cg16853860	TAP1	0.695078	0.39865	-0.296428	0.001336	0.003
cg15175266	CDH12	0.799294	0.58368	-0.215614	0.001337	0.003
cg00447208	TMC8	0.784126	0.568955	-0.215171	0.001337	0.003
cg07918509	ICAM2	0.735324	0.41119	-0.324134	0.00134	0.003
cg09440243	PTPRD	0.843953	0.618175	-0.225778	0.001346	0.003
cg21491308	TEX101	0.610538	0.290605	-0.319933	0.001348	0.003
cg26170660	GPX5	0.675278	0.46835	-0.206928	0.001352	0.003
cg19795898	KIAA1984	0.762086	0.51858	-0.243506	0.001353	0.003
cg03699566	FOLR1	0.678033	0.279845	-0.398188	0.001355	0.003
cg11618577	KRTCAP3	0.469472	0.70842	0.238948	0.001357	0.003
cg17199658	MGC39715	0.48059	0.236035	-0.244555	0.001358	0.003
cg02423618	SPATA8	0.729927	0.25966	-0.470267	0.001358	0.003
cg23400451	MYH4	0.791281	0.513425	-0.277856	0.001362	0.003
cg24654350	KIR3DL1	0.688471	0.45717	-0.231301	0.001363	0.003
cg21685266	EHHADH	0.143231	0.357835	0.214604	0.001366	0.003
cg03258472	CRB3	0.425737	0.71043	0.284693	0.001369	0.003
cg25047280	HOXA9	0.225113	0.553565	0.328452	0.001376	0.003
cg23984130		0.844922	0.531755	-0.313167	0.001378	0.003
cg00690280	WFDC10B	0.769068	0.51996	-0.249108	0.001379	0.003
cg02510853	PKMYT1	0.274284	0.551185	0.276901	0.001381	0.003
cg04570669	APIN	0.712588	0.47779	-0.234798	0.001383	0.003
cg04968473	CYP1A2	0.755876	0.374135	-0.381741	0.001387	0.003
cg10094277	KERA	0.717567	0.479355	-0.238212	0.001388	0.003
cg09172980	NAT8	0.7434	0.434365	-0.309035	0.001389	0.003
cg00705255	LILRA3	0.457456	0.202465	-0.254991	0.001393	0.003
cg26392924	SLC23A1	0.397112	0.15043	-0.246682	0.0014	0.003
cg23765993	SPINLW1	0.722166	0.366465	-0.355701	0.001401	0.003
cg10190509	CCL16	0.853531	0.544505	-0.309026	0.001408	0.003
cg18538812	GIF	0.670701	0.260665	-0.410036	0.00141	0.003
cg25573386	PLCZ1	0.698692	0.33691	-0.361782	0.00145	0.003
cg27345534	PRB2	0.673414	0.412445	-0.260969	0.001451	0.003
cg14558138	ANKRD1	0.816262	0.601495	-0.214767	0.001458	0.003
cg19464944	FCGR1A	0.766422	0.52383	-0.242592	0.001463	0.003
cg21745164	LOC63928	0.807831	0.584	-0.223831	0.00147	0.003
cg08099701	GABRA5	0.781201	0.569525	-0.211676	0.001474	0.003
cg26020513	GATA4	0.399525	0.689325	0.2898	0.001477	0.003
cg22436411	FCGR2B	0.842188	0.6159	-0.226288	0.001498	0.003
cg26937500	CARD11	0.137197	0.38388	0.246683	0.001504	0.003
cg25902889	FSD1	0.238394	0.44376	0.205367	0.001505	0.003
cg12671744	FAAH	0.189884	0.395245	0.205361	0.001506	0.003
cg02764897	KRTAP13-1	0.797146	0.491865	-0.305281	0.001512	0.003
cg19862344	RHAG	0.807233	0.55444	-0.252793	0.001516	0.003
cg14379865	GRM5	0.821714	0.59224	-0.229474	0.001516	0.003
cg27429194	OR1A2	0.599287	0.39902	-0.200267	0.001519	0.003
cg00891541	SMPD3	0.210775	0.46052	0.249745	0.001519	0.003
cg11608424	LOC253012	0.842196	0.5198	-0.322396	0.00152	0.003
cg07236769	IFNW1	0.739638	0.487415	-0.252223	0.001525	0.003
cg06618866	TLR2	0.192912	0.41866	0.225748	0.00153	0.003
cg24529858	F11	0.724077	0.450345	-0.273732	0.001532	0.003
cg10922280	DPEP2	0.619496	0.40195	-0.217546	0.001534	0.003
cg12768605	LYPD5	0.14003	0.35914	0.21911	0.001537	0.003
cg22268164	TRHR	0.848683	0.5724	-0.276283	0.001537	0.003
cg09022993	SPATA18	0.102252	0.36199	0.259738	0.00154	0.003
cg15982419	RALBP1	0.18025	0.41854	0.23829	0.001542	0.003
cg13236107	C20orf152	0.800322	0.594695	-0.205627	0.001544	0.003
cg08253405	C1orf62	0.736755	0.40862	-0.328135	0.001545	0.003
cg07621046	C10orf82	0.213106	0.562565	0.349459	0.001545	0.003
cg08947964	CX62	0.854414	0.59089	-0.263524	0.001546	0.003
cg08840010	TNFRSF9	0.749041	0.474775	-0.274266	0.001547	0.003
cg02554564	NTF3	0.773613	0.543815	-0.229798	0.001552	0.003
cg10591174	MYL2	0.608695	0.369595	-0.2391	0.001554	0.003
cg01851399	PKP2	0.162582	0.4802	0.317618	0.001558	0.003
cg17830308	NEUROG1	0.183672	0.394555	0.210883	0.00156	0.003
cg09551916	CFHR2	0.705927	0.36738	-0.338547	0.00156	0.003
cg05215575	FLJ25410	0.774667	0.51983	-0.254837	0.001569	0.003
cg15610233	ADAM7	0.778738	0.42691	-0.351828	0.001579	0.003
cg13176979	HMGN3	0.135657	0.34183	0.206173	0.001585	0.003
cg12351042	OR2B2	0.817366	0.560555	-0.256811	0.001587	0.003
cg14613546	BNC2	0.777382	0.554195	-0.223187	0.00159	0.003
cg11874272	CD86	0.637125	0.41867	-0.218455	0.001593	0.003
cg12687463	CFHR1	0.727618	0.378865	-0.348753	0.001597	0.003
cg21985470	PKLR	0.744046	0.521845	-0.222201	0.0016	0.003
cg19033555	DEFB1	0.804645	0.55169	-0.252955	0.001602	0.003
cg19103609	PKN1	0.464921	0.67312	0.208199	0.001606	0.003
cg19252956	DOCK8	0.830485	0.618965	-0.21152	0.001611	0.003
cg04893119	PI15	0.783581	0.53969	-0.243891	0.001618	0.003
cg15686608	DAB2IP	0.713047	0.503975	-0.209072	0.001628	0.003
cg18361093	PAOX	0.200348	0.42047	0.220122	0.001632	0.003
cg04574507	CD1B	0.774648	0.51299	-0.261658	0.001648	0.003
cg17803430	C4BPA	0.821403	0.51064	-0.310762	0.001651	0.003
cg22510822	OR1E2	0.876742	0.64946	-0.227282	0.001652	0.003
cg22925639	CHRNA1	0.855889	0.612555	-0.243334	0.001657	0.003
cg26073856	FABP2	0.702879	0.488785	-0.214094	0.00166	0.003
cg17271365	2013-03-01	0.776034	0.548	-0.228034	0.001662	0.003
cg00367281	CHRNB3	0.798084	0.59612	-0.201964	0.001663	0.003
cg06353345	OR51B4	0.737674	0.384835	-0.352839	0.001665	0.003
cg14153740	TRY1	0.822155	0.526515	-0.29564	0.001682	0.003
cg18741908	GPR160	0.324889	0.66352	0.338631	0.001689	0.003
cg03417466	TYR	0.70722	0.464855	-0.242365	0.001699	0.003
cg10379687	SPINLW1	0.770855	0.415975	-0.35488	0.001704	0.003
cg03608577	OR12D3	0.85632	0.62156	-0.23476	0.001705	0.003
cg00564163	STEAP4	0.185122	0.547235	0.362113	0.001713	0.003
cg09954385	ARHGAP8	0.133436	0.39842	0.264985	0.001718	0.003
cg04164824	SIGLEC9	0.682352	0.40908	-0.273272	0.001728	0.003
cg24621042	SERPINA1	0.776813	0.498075	-0.278738	0.00173	0.003
cg27478659	KRT16	0.764872	0.5477	-0.217172	0.001732	0.003
cg21474838	KLRD1	0.810483	0.604495	-0.205988	0.001733	0.003
cg14973995	TETRAN	0.331385	0.130255	-0.20113	0.00174	0.003
cg12277666	TDRD5	0.0913126	0.48381	0.392497	0.001741	0.003
cg00134787	MYH1	0.818743	0.504535	-0.314208	0.001751	0.003
cg05358291	CYP4F2	0.741294	0.532145	-0.209149	0.001761	0.003
cg13055001	PPP1CA	0.286972	0.496795	0.209823	0.00177	0.003
cg07405796	TRIM40	0.84565	0.63666	-0.20899	0.001771	0.003
cg17729667	KIAA0980	0.135199	0.362095	0.226896	0.001773	0.003
cg07189381	TNNT1	0.24207	0.444625	0.202555	0.001777	0.003
cg04513422	LOC283487	0.53987	0.297355	-0.242515	0.001782	0.003
cg13005002	RFPL3	0.78506	0.57186	-0.2132	0.001793	0.003
cg02552945	C5	0.781451	0.546555	-0.234896	0.001797	0.003
cg13993218	INS	0.752475	0.38362	-0.368855	0.001799	0.003
cg22533573	WT1	0.0945392	0.373525	0.278986	0.001803	0.003
cg08789630	MYST4	0.863836	0.639015	-0.224821	0.001805	0.003
cg13870866	TBX20	0.130772	0.410825	0.280053	0.001811	0.003
cg25040282	HTN3	0.750926	0.499315	-0.251611	0.001816	0.003
cg23095584	GBX2	0.122786	0.525	0.402214	0.001819	0.003
cg21130374	MX2	0.740874	0.50833	-0.232544	0.001826	0.003
cg01418124	ARHGAP24	0.154548	0.36043	0.205882	0.001834	0.003
cg09256683	CCL14	0.591359	0.297355	-0.294004	0.001836	0.003
cg05659947	C4BPB	0.79293	0.490025	-0.302905	0.00184	0.003
cg13986618	M160	0.704706	0.44187	-0.262836	0.001841	0.003
cg10874403	POU1F1	0.643389	0.420465	-0.222924	0.001846	0.003
cg17683775	PTGES	0.723609	0.521115	-0.202494	0.00186	0.003
cg05847038	ADAM7	0.722894	0.42409	-0.298804	0.001862	0.003
cg21907579	TBX5	0.119398	0.380285	0.260887	0.001876	0.003
cg02284188	TRIM49	0.80624	0.580035	-0.226205	0.001879	0.003
cg04799664	NOD27	0.748153	0.466025	-0.282128	0.001883	0.003
cg20695587	TMPRSS11F	0.806349	0.530195	-0.276154	0.001884	0.003
cg27622610	OR1G1	0.766553	0.376085	-0.390468	0.001888	0.003
cg22181664	CLCA1	0.774828	0.468515	-0.306313	0.001898	0.003
cg10757144	PCDHB15	0.181942	0.418085	0.236143	0.001898	0.003
cg22335801	TNFRSF4	0.551362	0.308345	-0.243017	0.001934	0.004
cg19815589	LOC220070	0.777863	0.55874	-0.219123	0.001936	0.004
cg14533138	KRTHA3B	0.814967	0.472625	-0.342342	0.001943	0.004
cg10423860	CST5	0.758852	0.446385	-0.312467	0.001948	0.004
cg03465320	TAP1	0.608769	0.389565	-0.219204	0.00195	0.004
cg16879115	APOBEC1	0.774406	0.537745	-0.236661	0.001956	0.004
cg27000831	CCL8	0.800333	0.561375	-0.238958	0.001957	0.004
cg16051685	TRIM63	0.852209	0.639535	-0.212674	0.00197	0.004
cg09871315	HOXA2	0.124475	0.36294	0.238465	0.001972	0.004
cg01532771	CLEC4M	0.795771	0.56107	-0.234701	0.001975	0.004
cg01946401	RUNX2	0.765051	0.543815	-0.221236	0.001979	0.004
cg04740359	NTF3	0.773823	0.340215	-0.433608	0.001982	0.004
cg19815720	HTR3C	0.69855	0.46613	-0.23242	0.001982	0.004
cg09277575	AKR1D1	0.732376	0.5128	-0.219577	0.001984	0.004
cg22289360	GCNT1	0.222185	0.440965	0.21878	0.002004	0.004
cg03190825	CYP4F11	0.39334	0.168095	-0.225244	0.002009	0.004
cg11119884	SEC63D1	0.745069	0.463825	-0.281244	0.00202	0.004
cg25484904	FLJ21511	0.226714	0.58685	0.360136	0.002023	0.004
cg03602500	FLJ00060	0.834353	0.565525	-0.268828	0.002025	0.004
cg00406844	RFPL3	0.875797	0.62898	-0.246817	0.002032	0.004
cg11884699	OR2A4	0.771383	0.42912	-0.342263	0.002037	0.004
cg17243643	RDH5	0.636619	0.350565	-0.286054	0.00204	0.004
cg26984624	ANK1	0.556528	0.325405	-0.231123	0.002062	0.004
cg09643544	ZNF177	0.132554	0.49197	0.359416	0.002088	0.004
cg07264679	CD163	0.842461	0.588775	-0.253686	0.002096	0.004
cg14154330	ARHGAP27	0.646118	0.434255	-0.211863	0.002101	0.004
cg22951794	OR10A5	0.824651	0.53033	-0.294321	0.002104	0.004
cg10173075	RLBP1	0.536663	0.324115	-0.212548	0.002104	0.004
cg25432696	CXCL6	0.122304	0.32326	0.200956	0.002129	0.004
cg24642468	MGC33367	0.790831	0.545175	-0.245656	0.002139	0.004
cg21044104	LYZL4	0.74878	0.26129	-0.48749	0.00215	0.004
cg24024214	BTNL8	0.831716	0.59074	-0.240976	0.002153	0.004
cg21783004	LECT2	0.763159	0.53219	-0.230969	0.002153	0.004
cg13445249	DSG4	0.737345	0.4335	-0.303845	0.002162	0.004
cg09448880	PGLYRP3	0.8249	0.53717	-0.28773	0.002179	0.004
cg03055440	MS4A6A	0.821658	0.619085	-0.202573	0.002181	0.004
cg21930712	FLJ40235	0.781448	0.54049	-0.240958	0.002187	0.004
cg02506908	HPD	0.85665	0.404645	-0.452005	0.002191	0.004
cg07950803	CD1A	0.76507	0.439195	-0.325875	0.002195	0.004
cg10052840	SEMA6B	0.808984	0.579425	-0.229559	0.002201	0.004
cg15374234	CD300LF	0.780291	0.512275	-0.268016	0.002214	0.004
cg10046620	HIST1H2AI	0.196102	0.52582	0.329718	0.002215	0.004
cg20692569	FZD9	0.280875	0.715585	0.43471	0.002229	0.004
cg05158615	NPY	0.110668	0.61763	0.506962	0.00223	0.004
cg06638433	IGF2BP1	0.175011	0.455905	0.280894	0.002233	0.004
cg13258700	C7orf13	0.160555	0.54041	0.379855	0.00224	0.004
cg15983005	KRTHA3A	0.84428	0.52605	-0.31823	0.002252	0.004
cg10957151	HOXD9	0.152956	0.399035	0.246079	0.002257	0.004
cg05440289	IVL	0.833912	0.60291	-0.231002	0.002258	0.004
cg06196379	TREM1	0.562927	0.36067	-0.202257	0.002262	0.004
cg13765961	MS4A1	0.758196	0.451905	-0.306291	0.002283	0.004
cg00030047	C1orf188	0.181705	0.5706	0.388895	0.002293	0.004
cg22502502	TRIM38	0.657506	0.282785	-0.374721	0.002294	0.004
cg11241627	FERD3L	0.241751	0.48393	0.242179	0.002319	0.004
cg08109815	NMBR	0.149105	0.44786	0.298755	0.002324	0.004
cg19096475	ASAM	0.512163	0.72904	0.216877	0.002346	0.004
cg25214366	DEFB103A	0.883202	0.656825	-0.226377	0.002357	0.004
cg07922606	HIST1H3E	0.23541	0.641395	0.405985	0.002372	0.004
cg21450627	PSD4	0.868988	0.574285	-0.294703	0.002373	0.004
cg12006284	WT1	0.191865	0.530415	0.33855	0.002377	0.004
cg07713493	PCTK3	0.241112	0.47363	0.232518	0.002378	0.004
cg27404050	PRODH2	0.783635	0.564315	-0.21932	0.002378	0.004
cg19623751	CEACAM7	0.814475	0.531825	-0.28265	0.00238	0.004
cg17950095	HOXA11	0.294834	0.50653	0.211696	0.002385	0.004
cg20451680	ESM1	0.660851	0.4455	-0.215351	0.00243	0.004
cg01668126	MSR1	0.881024	0.50033	-0.380694	0.002433	0.004
cg15916061	SLC17A4	0.840084	0.538875	-0.301209	0.002434	0.004
cg24898863	S100A8	0.476925	0.276875	-0.20005	0.002435	0.004
cg04744379	KLK15	0.836532	0.59371	-0.242822	0.002442	0.004
cg23228178	PADI4	0.612165	0.307625	-0.30454	0.002449	0.004
cg07284558	STK32C	0.216568	0.417285	0.200717	0.002451	0.004
cg03468463	SERPINB12	0.829184	0.54247	-0.286714	0.002453	0.004
cg08901867	TTLL6	0.816811	0.558605	-0.258206	0.002464	0.004
cg24240626	REG3A	0.757951	0.46656	-0.291391	0.002477	0.004
cg23743114	CCL15	0.758148	0.545825	-0.212323	0.002491	0.004
cg08786003	FCRL3	0.742928	0.48111	-0.261818	0.002492	0.004
cg03380645	SFTPB	0.881237	0.578635	-0.302602	0.002503	0.004
cg00980978	WFDC2	0.120499	0.447705	0.327206	0.002505	0.004
cg01344452	DGKE	0.105409	0.711795	0.606386	0.002508	0.004
cg12619509	DNASE1L2	0.662636	0.38093	-0.281706	0.002537	0.004
cg20678353	FLJ35695	0.72945	0.427435	-0.302015	0.002538	0.004
cg10281002	TBX5	0.155703	0.35964	0.203937	0.002539	0.004
cg21414251	OR12D2	0.638308	0.314215	-0.324093	0.002543	0.004
cg16176600	FRK	0.813024	0.58455	-0.228474	0.002559	0.004
cg10784813	SOCS1	0.515956	0.795555	0.279599	0.002565	0.004
cg02672220	SIM2	0.186441	0.465985	0.279544	0.002604	0.004
cg27420123	FSHB	0.807013	0.5685	-0.238513	0.002608	0.004
cg13682722	C14orf102	0.126522	0.34923	0.222708	0.00262	0.004
cg27015047	DMBT1	0.842153	0.63944	-0.202713	0.002623	0.004
cg17861230	PDE4C	0.132501	0.62223	0.489729	0.002652	0.004
cg06007645	C1orf175	0.859553	0.60777	-0.251783	0.002665	0.004
cg20616414	WNK2	0.102614	0.59392	0.491306	0.002697	0.004
cg09068492	CALCA	0.121453	0.36868	0.247227	0.002706	0.004
cg14696820	LCE1A	0.694347	0.378575	-0.315772	0.002729	0.004
cg03167763	UBXD3	0.374085	0.580095	0.20601	0.002735	0.004
cg09666654	MYO1B	0.0625474	0.274725	0.212178	0.002742	0.005
cg04569233	CX3CR1	0.759676	0.43865	-0.321026	0.002759	0.005
cg19718882	WIT-1	0.11144	0.34642	0.23498	0.002763	0.005
cg19797376	TAL1	0.18823	0.522765	0.334535	0.00277	0.005
cg26796283	MSX2	0.0827182	0.288175	0.205457	0.002779	0.005
cg27351998	IFNA5	0.870835	0.617725	-0.25311	0.002787	0.005
cg10636246	AIM2	0.795572	0.47764	-0.317932	0.002791	0.005
cg12071073	CCDC70	0.873302	0.61246	-0.260842	0.002799	0.005
cg20523861	KLHL1	0.141525	0.382015	0.24049	0.002811	0.005
cg23815000	LCN1	0.817617	0.503965	-0.313652	0.002814	0.005
cg06516124	WT1	0.097923	0.386935	0.289012	0.002818	0.005
cg26628847	PIP	0.749673	0.288695	-0.460978	0.002838	0.005
cg22395019	GALNT14	0.143435	0.345595	0.20216	0.002846	0.005
cg03835296	SLC17A1	0.738909	0.484745	-0.254164	0.002849	0.005
cg07136254	HFE2	0.7268	0.47431	-0.25249	0.002886	0.005
cg06269753	MSC	0.148471	0.37205	0.223579	0.002898	0.005
cg07778029	HOXA9	0.093496	0.296385	0.202889	0.002921	0.005
cg20959866	AJAP1	0.171014	0.4069	0.235886	0.002924	0.005
cg16607065	TP73	0.77661	0.47524	-0.30137	0.00293	0.005
cg22074858	GBP3	0.648254	0.38411	-0.264144	0.002958	0.005
cg03741352	LCE3C	0.779888	0.51892	-0.260968	0.002961	0.005
cg24076830	OR5V1	0.813568	0.560475	-0.253093	0.002981	0.005
cg02046017	LOC220070	0.82475	0.536775	-0.287975	0.003004	0.005
cg13462129	DLX5	0.177835	0.50985	0.332015	0.003033	0.005
cg00745735	FLJ14437	0.718563	0.490215	-0.228348	0.003038	0.005
cg05393484	OR6A2	0.818642	0.60105	-0.217592	0.003046	0.005
cg09936561	DRD5	0.102095	0.33692	0.234825	0.003082	0.005
cg03819692	FLJ36701	0.800569	0.59918	-0.201389	0.003092	0.005
cg16739580	POP2	0.762604	0.48924	-0.273364	0.003113	0.005
cg26548883	CCL15	0.660565	0.336995	-0.32357	0.003116	0.005
cg12946225	HMG20B	0.098878	0.33931	0.240432	0.003187	0.005
cg14003512	PLGLB2	0.729971	0.503905	-0.226066	0.003189	0.005
cg05488632	ABHD9	0.175926	0.556505	0.380579	0.003215	0.005
cg07640473	SEMA3F	0.120576	0.522515	0.401939	0.003219	0.005
cg08551633	CEACAM8	0.664726	0.448475	-0.216251	0.003236	0.005
cg18431127	EPB42	0.852838	0.5988	-0.254038	0.003243	0.005
cg13745346	CBFA2T3	0.822809	0.54414	-0.278669	0.003255	0.005
cg16431978	KRTAP13-3	0.823246	0.41042	-0.412826	0.003264	0.005
cg15606663	KRTAP15-1	0.744898	0.491875	-0.253023	0.003267	0.005
cg06123346	ATP4A	0.621408	0.265035	-0.356373	0.003274	0.005
cg16303562	MSR1	0.769885	0.557715	-0.21217	0.003285	0.005
cg02998425	ADAM21	0.838304	0.60217	-0.236134	0.003285	0.005
cg04995095	CD300E	0.720135	0.42474	-0.295395	0.003362	0.005
cg14893161	FLJ32569	0.289319	0.522035	0.232716	0.003371	0.005
cg18180155	RIBC2	0.129451	0.343835	0.214384	0.003371	0.005
cg05106502	SCAP1	0.860643	0.65754	-0.203103	0.003393	0.005
cg25463409	COX7B2	0.755096	0.51841	-0.236686	0.003394	0.005
cg09478478	CD1E	0.733937	0.481415	-0.252522	0.003402	0.005
cg25391023	BTNL2	0.792809	0.452705	-0.340104	0.003407	0.005
cg19229991	FLJ22655	0.79817	0.59524	-0.20293	0.003417	0.005
cg07376232	AMICA1	0.743086	0.40295	-0.340136	0.003421	0.005
cg08585897	TERF2IP	0.383076	0.153715	-0.229361	0.003427	0.005
cg18705776	CALML3	0.837804	0.55476	-0.283044	0.00344	0.005
cg16035531	TFB1M	0.777347	0.55272	-0.224627	0.003456	0.005
cg20305726	DEFB126	0.77286	0.49478	-0.27808	0.003459	0.005
cg18766847	ACMSD	0.796856	0.442495	-0.354361	0.003475	0.005
cg27553955	KCNG3	0.159496	0.53434	0.374844	0.003494	0.005
cg06811800	ATP4B	0.857533	0.62972	-0.227814	0.003535	0.005
cg02994956	NEFH	0.136717	0.448465	0.311748	0.00354	0.005
cg01204985	LILRA4	0.773948	0.46424	-0.309708	0.003553	0.005
cg17607024	ZRANB1	0.708105	0.480465	-0.22764	0.003565	0.005
cg22506453	KA35	0.813118	0.57703	-0.236088	0.003571	0.005
cg12032049	LPO	0.781349	0.51399	-0.267359	0.003571	0.005
cg00634577	HIST1H4K	0.0830452	0.35677	0.273725	0.003585	0.005
cg24816455	SEMA3B	0.418877	0.15961	-0.259267	0.003606	0.006
cg19421752	SLC6A18	0.644872	0.186325	-0.458547	0.003611	0.006
cg02409351	CART1	0.102567	0.37555	0.272983	0.003621	0.006
cg23710218	MSC	0.162531	0.542965	0.380434	0.003643	0.006
cg08411049	SERPINB5	0.879991	0.652465	-0.227526	0.003682	0.006
cg13943564	SERPINB2	0.758655	0.516235	-0.24242	0.003692	0.006
cg08214029	CCL18	0.572224	0.16891	-0.403314	0.003707	0.006
cg07837085	SLAMF7	0.78773	0.509945	-0.277785	0.003716	0.006
cg10500909	CYP11B2	0.816913	0.597575	-0.219338	0.003747	0.006
cg00565688	TP73	0.137235	0.469755	0.33252	0.003777	0.006
cg09462575	PI3	0.606819	0.33106	-0.275759	0.003785	0.006
cg04582938	UAP1L1	0.454209	0.25285	-0.201359	0.003792	0.006
cg26104469	SGCZ	0.71141	0.396385	-0.315025	0.003796	0.006
cg04121771	TM4SF4	0.650149	0.2884	-0.361749	0.003798	0.006
cg10141715	SLC5A8	0.138601	0.555365	0.416764	0.003821	0.006
cg25076881	OR10J1	0.406776	0.14336	-0.263416	0.003826	0.006
cg25229305	KCNK18	0.758073	0.49861	-0.259463	0.003839	0.006
cg00044729	FLJ25421	0.822929	0.46441	-0.358519	0.003841	0.006
cg00577167	ALDOB	0.756373	0.527925	-0.228448	0.003844	0.006
cg23131007	TCF12	0.109175	0.44219	0.333015	0.003854	0.006
cg15201877	PTGER3	0.176166	0.48538	0.309214	0.003857	0.006
cg16886259	CYSLTR2	0.741781	0.52923	-0.212551	0.003862	0.006
cg05863612	DNMBP	0.817811	0.58595	-0.231861	0.00388	0.006
cg14056644	PITX2	0.13164	0.418	0.28636	0.003906	0.006
cg21094154	TNFSF11	0.843413	0.523775	-0.319638	0.003918	0.006
cg16678925	OR1A2	0.620822	0.31335	-0.307472	0.003969	0.006
cg21303011	THRB	0.0496401	0.303685	0.254045	0.003972	0.006
cg15975283	SLC9A11	0.875358	0.665445	-0.209913	0.003985	0.006
cg04515001	DCDC2	0.275733	0.657095	0.381362	0.003994	0.006
cg25463779	FAM101A	0.765776	0.550195	-0.215581	0.003997	0.006
cg05822532	ELN	0.261742	0.060215	-0.201527	0.004026	0.006
cg07103493	SLC27A6	0.0637758	0.4639	0.400124	0.004026	0.006
cg05921699	CD79A	0.804806	0.38493	-0.419876	0.004028	0.006
cg23896545	NOMO1	0.268182	0.47763	0.209448	0.004032	0.006
cg16092786	WT1	0.110935	0.330555	0.21962	0.004056	0.006
cg00325491	FN5	0.775617	0.460065	-0.315552	0.004059	0.006
cg01550148	H2AFY	0.166478	0.58043	0.413952	0.004072	0.006
cg01367992	LY9	0.798072	0.355215	-0.442857	0.00409	0.006
cg03876618	IGFBP7	0.13964	0.49361	0.35397	0.004153	0.006
cg14386061	DOK2	0.783502	0.549245	-0.234257	0.004167	0.006
cg05477024	KIAA1804	0.168813	0.382615	0.213802	0.004173	0.006
cg20939319	TEX15	0.730369	0.447665	-0.282704	0.004208	0.006
cg17142149	DSCR1L1	0.437172	0.806135	0.368963	0.004236	0.006
cg02780988	KRTHA6	0.767147	0.524045	-0.243102	0.004274	0.006
cg02260587	PCDHB2	0.10847	0.35157	0.2431	0.00429	0.006
cg15043057	CTPS	0.191211	0.42471	0.233499	0.004375	0.006
cg12448933	RAB37	0.102603	0.554615	0.452012	0.004398	0.006
cg00489401	FLT4	0.126527	0.33722	0.210693	0.004403	0.006
cg11122968	CD33	0.620036	0.41477	-0.205266	0.004417	0.006
cg04473030	MGMT	0.883414	0.651345	-0.232069	0.004426	0.006
cg00772000	NHLRC1	0.146944	0.545635	0.398691	0.004437	0.006
cg24355048	CTSG	0.765465	0.345965	-0.4195	0.004437	0.006
cg24387380	GABRA5	0.770734	0.432825	-0.337909	0.004448	0.006
cg10025443	SYK	0.138287	0.395855	0.257568	0.004459	0.006
cg19177941	ALDH1A3	0.148628	0.45269	0.304062	0.004475	0.007
cg03840259	GRAP2	0.741256	0.409695	-0.331561	0.004529	0.007
cg27090087	TINAG	0.645202	0.33484	-0.310362	0.004552	0.007
cg01602596	KRT14	0.82953	0.477075	-0.352455	0.004558	0.007
cg03826976	CYB5R2	0.106774	0.43235	0.325576	0.004563	0.007
cg03536003	TMPRSS11D	0.665806	0.44904	-0.216766	0.004581	0.007
cg13235447	IFNA2	0.620325	0.3999	-0.220425	0.004623	0.007
cg06800962	TM4SF1	0.636294	0.28625	-0.350044	0.004666	0.007
cg03817621	ACF	0.774839	0.50945	-0.265389	0.004709	0.007
cg19680672	MGMT	0.841159	0.48248	-0.358679	0.004745	0.007
cg11204562	C10orf81	0.826418	0.56412	-0.262298	0.00475	0.007
cg08278554	C15orf48	0.19814	0.539715	0.341575	0.004772	0.007
cg22954818	APOBEC3A	0.812255	0.43901	-0.373245	0.004796	0.007
cg25890048	OR5I1	0.801206	0.56757	-0.233636	0.004798	0.007
cg15422147	SERPINB5	0.87633	0.638545	-0.237785	0.004835	0.007
cg12493906	MMP26	0.843307	0.52201	-0.321297	0.004853	0.007
cg05241571	UNQ467	0.887117	0.556465	-0.330652	0.004881	0.007
cg11871280	SLC16A7	0.854263	0.58375	-0.270513	0.004904	0.007
cg16386158	IL1RL1	0.799171	0.512265	-0.286906	0.004919	0.007
cg20025970	ABCC9	0.723929	0.497465	-0.226464	0.00499	0.007
cg17761453	LOR	0.881143	0.67277	-0.208373	0.005035	0.007
cg19248557	HLA-DRA	0.57232	0.36095	-0.21137	0.005046	0.007
cg04721098	CACNG3	0.864468	0.51164	-0.352828	0.005082	0.007
cg27513764	EFCAB3	0.83123	0.59542	-0.23581	0.005098	0.007
cg19937039	SERPINA10	0.790821	0.40605	-0.384771	0.00513	0.007
cg26353877	APCS	0.852651	0.59226	-0.260391	0.005131	0.007
cg09254939	KLK10	0.0697607	0.335715	0.265954	0.005161	0.007
cg16632715	HOXD11	0.0938929	0.506865	0.412972	0.005165	0.007
cg05064181	ABLIM1	0.85808	0.54072	-0.31736	0.00518	0.007
cg06882926	OR1G1	0.71669	0.44128	-0.27541	0.005218	0.007
cg15489294	FLJ90650	0.224815	0.54313	0.318315	0.005234	0.007
cg18828334	PRKD2	0.39021	0.05668	-0.33353	0.005269	0.007
cg01906717	IFNA13	0.762757	0.504205	-0.258552	0.00528	0.007
cg09179743	IFNK	0.825472	0.588165	-0.237307	0.005294	0.007
cg17018517	ENTPD2	0.303955	0.545285	0.24133	0.005313	0.007
cg01671881	C20orf71	0.818216	0.48658	-0.331636	0.005345	0.008
cg13897627	FLJ44674	0.805004	0.576025	-0.228979	0.00535	0.008
cg21006686	NOS1	0.780359	0.511405	-0.268954	0.00537	0.008
cg24621354	TES	0.105913	0.32873	0.222817	0.005393	0.008
cg21312148	LCE2D	0.808946	0.42624	-0.382706	0.005435	0.008
cg23128056	KRT15	0.859172	0.60785	-0.251322	0.005466	0.008
cg22152192	CRYM	0.681703	0.480205	-0.201498	0.005489	0.008
cg26896762	ISL1	0.13203	0.352255	0.220225	0.005513	0.008
cg26093711	VRK2	0.0961457	0.37427	0.278124	0.005548	0.008
cg07307078	TUBB6	0.160577	0.502875	0.342298	0.00557	0.008
cg18972811	SLIT2	0.0400527	0.32868	0.288627	0.005571	0.008
cg11070419	C4BPA	0.62853	0.32509	-0.30344	0.005623	0.008
cg04996020	SLC26A3	0.706968	0.38468	-0.322288	0.005642	0.008
cg18536148	TBX4	0.254715	0.765385	0.51067	0.005673	0.008
cg23124451	CBX7	0.0939536	0.52669	0.432736	0.005677	0.008
cg06274159	ZFP42	0.129854	0.58295	0.453096	0.005792	0.008
cg27157038	DNTT	0.863172	0.65049	-0.212682	0.005812	0.008
cg13350783	KRT13	0.894783	0.66068	-0.234103	0.005838	0.008
cg10125195	LACRT	0.796553	0.48626	-0.310293	0.005848	0.008
cg27043873	CDH18	0.834614	0.498045	-0.336568	0.005853	0.008
cg13181019	MPP7	0.688361	0.47646	-0.211901	0.005867	0.008
cg08113203	SMR3B	0.785631	0.47746	-0.308171	0.005904	0.008
cg25186143	FAM57A	0.106573	0.314665	0.208092	0.005922	0.008
cg18881723	SLAMF1	0.733989	0.405445	-0.328544	0.005953	0.008
cg14221171	TAC1	0.12569	0.432725	0.307035	0.005959	0.008
cg01580681	HAND2	0.107127	0.3335	0.226373	0.006021	0.008
cg25545210	KRTHA4	0.801342	0.48398	-0.317362	0.006027	0.008
cg05779068	OR2W1	0.785511	0.5123	-0.273211	0.006028	0.008
cg23326197	CYP3A4	0.617741	0.25398	-0.363761	0.006033	0.008
cg19042947	SERPINA4	0.783127	0.54493	-0.238197	0.006051	0.008
cg21053323	SUMO3	0.269199	0.478355	0.209156	0.006226	0.008
cg25864727	C21orf42	0.816099	0.58886	-0.227239	0.006261	0.009
cg02609880	BCAN	0.377999	0.134335	-0.243664	0.006308	0.009
cg10569616	POT1	0.776468	0.57084	-0.205628	0.006313	0.009
cg21663722	C20orf91	0.78733	0.545355	-0.241975	0.006335	0.009
cg18392783	PRKCDBP	0.222042	0.529275	0.307233	0.006358	0.009
cg11826486	TMSL3	0.694119	0.486715	-0.207404	0.006361	0.009
cg25372195	DCD	0.721677	0.315165	-0.406512	0.006366	0.009
cg06738602	PTGER2	0.137423	0.345245	0.207822	0.006387	0.009
cg12530021	SIGLEC12	0.620514	0.180015	-0.440499	0.006399	0.009
cg26420196	GAS6	0.45684	0.674485	0.217645	0.006413	0.009
cg20676475	LCE3D	0.74833	0.36412	-0.38421	0.00645	0.009
cg02882813	CST5	0.850324	0.647845	-0.202479	0.006453	0.009
cg06640279	FAIM3	0.675912	0.391045	-0.284867	0.006455	0.009
cg13234863	KIAA1944	0.0869568	0.45148	0.364523	0.006466	0.009
cg00767581	HOXD4	0.194417	0.6031	0.408683	0.006473	0.009
cg19306866	KRTAP6-2	0.857417	0.605605	-0.251812	0.006504	0.009
cg14958635	NEUROG1	0.193547	0.70913	0.515583	0.006578	0.009
cg14696870	FCER1A	0.793326	0.4282	-0.365126	0.006645	0.009
cg15503752	ST6GALNAC1	0.758657	0.490215	-0.268442	0.006687	0.009
cg26952662	CTHRC1	0.103633	0.335165	0.231532	0.006705	0.009
cg15873301	SYN2	0.0566804	0.346725	0.290045	0.006707	0.009
cg11297236	PDILT	0.805869	0.480585	-0.325284	0.006795	0.009
cg05810550	DEFB106A	0.855654	0.476865	-0.378789	0.006823	0.009
cg27160701	SBEM	0.841915	0.56764	-0.274275	0.006841	0.009
cg01568736	SERPINB7	0.893236	0.559945	-0.333291	0.00687	0.009
cg17001652	CXCL13	0.673169	0.405075	-0.268094	0.006952	0.009
cg02124291	OR7A5	0.784823	0.510955	-0.273868	0.007068	0.009
cg15748507	PRLHR	0.144078	0.57226	0.428181	0.007068	0.009
cg19803984	SNRPN	0.458606	0.199715	-0.258891	0.007071	0.009
cg23413307	LCE1F	0.845901	0.44375	-0.402151	0.007138	0.009
cg06268694	CELSR1	0.0699459	0.643235	0.573289	0.007197	0.01
cg02812142	ACMSD	0.832564	0.385145	-0.447419	0.007278	0.01
cg16306115	DCDC2	0.137344	0.53909	0.401746	0.007283	0.01
cg11267879	CYP2F1	0.704148	0.33809	-0.366059	0.007304	0.01
cg18370979	C5orf21	0.815843	0.58078	-0.235063	0.007333	0.01
cg05222924	WT1	0.0810124	0.301905	0.220893	0.007405	0.01
cg18292711	KIF5B	0.734821	0.51718	-0.217641	0.007439	0.01
cg26186727	NETO1	0.0570513	0.30456	0.247509	0.00747	0.01
cg23439277	PLCE1	0.849239	0.57358	-0.275659	0.007502	0.01
cg17397493	PRLR	0.725078	0.48187	-0.243208	0.007541	0.01
cg20279283	GATA4	0.140242	0.54818	0.407938	0.007584	0.01
cg13283751	GPX5	0.500171	0.189435	-0.310736	0.007621	0.01
cg12878228	PRSS1	0.711616	0.242685	-0.468931	0.00771	0.01
cg07374637	KRTAP19-5	0.849514	0.63181	-0.217704	0.007739	0.01
cg24457403	KRT16	0.910325	0.673805	-0.23652	0.007743	0.01
cg07525077	RNASE3	0.759044	0.43067	-0.328374	0.007745	0.01
cg25084878	FBN2	0.145485	0.505555	0.36007	0.007825	0.01
cg03975694	ZNF540	0.174088	0.59723	0.423142	0.00783	0.01
cg07935568	MLNR	0.190307	0.531025	0.340718	0.007837	0.01
cg18702197	HOXD3	0.0615602	0.304445	0.242885	0.007888	0.01
cg11990309	HTR1E	0.13671	0.471085	0.334375	0.00791	0.01
cg02608019	SYK	0.0748031	0.315755	0.240952	0.007933	0.01
cg16689634	CYP4X1	0.078839	0.28418	0.205341	0.007993	0.01
cg06570843	FABP2	0.760606	0.55747	-0.203136	0.00803	0.01
cg07017374	FLT3	0.0858772	0.54041	0.454533	0.008033	0.01
cg04340502	GSTA3	0.759575	0.39616	-0.363415	0.008049	0.01
cg10399228	RAG1	0.69894	0.48569	-0.21325	0.008073	0.01
cg19668234	TSP50	0.552867	0.3309	-0.221967	0.008084	0.01
cg25044651	FLJ90650	0.115956	0.586615	0.470659	0.00814	0.011
cg11037148	HIST1H4J	0.0750573	0.346675	0.271618	0.008154	0.011
cg17288121	DEFB103A	0.872564	0.54745	-0.325114	0.008154	0.011
cg23001457	MRGPRX1	0.712119	0.483105	-0.229014	0.008192	0.011
cg24719601	PHOX2B	0.113026	0.390165	0.277139	0.008249	0.011
cg07747336	C11orf38	0.746685	0.443915	-0.30277	0.008346	0.011
cg01288089	CXCL10	0.660904	0.41688	-0.244024	0.008445	0.011
cg10964421	TNFRSF10D	0.144244	0.37046	0.226216	0.008457	0.011
cg06493386	TRPA1	0.137288	0.48013	0.342842	0.008525	0.011
cg13105904	KIAA0323	0.497602	0.729595	0.231993	0.008564	0.011
cg22461835	ADRA1A	0.0829559	0.374615	0.291659	0.008589	0.011
cg12374577	UGT2A3	0.828105	0.606945	-0.22116	0.00861	0.011
cg13980834	C1orf201	0.845367	0.622875	-0.222492	0.008648	0.011
cg17342283	PRG1	0.61627	0.254515	-0.361755	0.008655	0.011
cg21460081	HOXB4	0.103788	0.313665	0.209877	0.008682	0.011
cg06092815	SKIP	0.113034	0.37666	0.263626	0.008722	0.011
cg09033997	CCR9	0.904351	0.51462	-0.389731	0.008814	0.011
cg07173760	CLC	0.720026	0.382355	-0.337671	0.008837	0.011
cg08886154	PAX4	0.704649	0.36064	-0.344009	0.008922	0.011
cg12461141	TRIM22	0.688855	0.48866	-0.200195	0.008958	0.011
cg16823701	IFNA1	0.792693	0.51458	-0.278113	0.008967	0.011
cg18691434	GPC2	0.0710166	0.359495	0.288478	0.00904	0.012
cg26632776	LRRC3	0.0656005	0.306345	0.240745	0.009104	0.012
cg14544583	HBB	0.797658	0.485405	-0.312253	0.009124	0.012
cg11161417	SPACA3	0.814593	0.325965	-0.488628	0.009218	0.012
cg03998348	TMCO5	0.85224	0.59171	-0.26053	0.009305	0.012
cg24646414	GATA4	0.199935	0.569565	0.36963	0.009353	0.012
cg25162301	AHSG	0.550909	0.76709	0.216181	0.009354	0.012
cg25057743	PTHR2	0.101047	0.352295	0.251248	0.009434	0.012
cg23855093	GPR128	0.784054	0.367285	-0.41677	0.009484	0.012
cg08460435	C1orf59	0.160801	0.575775	0.414974	0.00951	0.012
cg13995453	KLRB1	0.764562	0.5585	-0.206062	0.009609	0.012
cg21815667	HOXD8	0.0888951	0.346515	0.25762	0.009623	0.012
cg18320336	STEAP1	0.115435	0.342615	0.22718	0.00965	0.012
cg06403553	PGK2	0.869383	0.543905	-0.325478	0.009774	0.012
cg11435943	SERPINB12	0.822784	0.285885	-0.536899	0.009863	0.012
cg12658552	SFRS2IP	0.789619	0.553265	-0.236354	0.009949	0.013
cg11378840	HHEX	0.034451	0.357965	0.323514	0.01	0.013
cg11832722	DSC3	0.159029	0.67192	0.512891	0.010067	0.013
cg00948500	KRTAP20-2	0.590357	0.3724	-0.217957	0.010218	0.013
cg11126313	CCR3	0.78981	0.568105	-0.221705	0.010228	0.013
cg21289015	USH1C	0.11799	0.42225	0.30426	0.010274	0.013
cg26780333	ACOT4	0.0877603	0.462935	0.375175	0.010288	0.013
cg10054857	C18orf20	0.816395	0.560255	-0.25614	0.010318	0.013
cg06222800	KRTAP21-1	0.863933	0.61056	-0.253373	0.010349	0.013
cg10758292	DEFA1	0.882515	0.52018	-0.362335	0.01038	0.013
cg14679587	GLS2	0.0732827	0.3293	0.256017	0.010428	0.013
cg00005847	HOXD3	0.189183	0.48974	0.300557	0.010486	0.013
cg20801056	MBP	0.063152	0.482135	0.418983	0.010698	0.013
cg02813121	S100A12	0.845073	0.60328	-0.241793	0.010772	0.013
cg26282384	PCDHGB4	0.105832	0.565485	0.459653	0.010798	0.013
cg25806808	CXCL1	0.0799431	0.493255	0.413312	0.010879	0.014
cg18780284	SPRR1B	0.772256	0.2705	-0.501756	0.010884	0.014
cg08089301	HOXB4	0.0529419	0.346775	0.293833	0.010886	0.014
cg15228639	PLA2G4E	0.779094	0.401315	-0.377779	0.010908	0.014
cg05801648	SYK	0.162718	0.46148	0.298762	0.010976	0.014
cg15309264	VRK2	0.0952865	0.39394	0.298653	0.011131	0.014
cg09868882	GRM8	0.814476	0.55689	-0.257586	0.011135	0.014
cg03600318	SFTPD	0.77382	0.47348	-0.30034	0.011175	0.014
cg11237738	C4orf6	0.820886	0.59257	-0.228316	0.011267	0.014
cg04184278	GYS2	0.737955	0.526735	-0.21122	0.011329	0.014
cg06275635	PGLYRP3	0.807209	0.40304	-0.404169	0.011426	0.014
cg02064402	SLC6A18	0.808516	0.53087	-0.277646	0.011435	0.014
cg10333959	MGMT	0.898907	0.675205	-0.223702	0.011452	0.014
cg12639234	NAT2	0.684383	0.364985	-0.319398	0.011488	0.014
cg08441170	MYO3A	0.0810637	0.440515	0.359451	0.011526	0.014
cg15303841	RFPL1	0.868323	0.63887	-0.229453	0.011572	0.014
cg00474004	IFNA14	0.776427	0.526705	-0.249722	0.01162	0.014
cg21754343	LCE2B	0.767088	0.486875	-0.280213	0.011629	0.014
cg15233681	IL1R1	0.900929	0.675215	-0.225714	0.011699	0.014
cg13906813	HLA-DPA1	0.78028	0.515015	-0.265265	0.011769	0.014
cg11721194	SLAMF7	0.740395	0.430235	-0.31016	0.011837	0.015
cg18982568	KRT1B	0.800657	0.539875	-0.260782	0.011895	0.015
cg15915418	TLE1	0.109974	0.37176	0.261786	0.011905	0.015
cg18555555	FABP7	0.906702	0.606725	-0.299977	0.011973	0.015
cg14826683	SPRR2D	0.823332	0.421465	-0.401867	0.011988	0.015
cg12879425	BRDG1	0.770776	0.508175	-0.262601	0.012033	0.015
cg26757793	MMP20	0.829192	0.5846	-0.244592	0.01205	0.015
cg17923358	RELN	0.0839657	0.287775	0.203809	0.01211	0.015
cg09421562	MPO	0.799985	0.468475	-0.33151	0.012127	0.015
cg27009703	HOXA9	0.177672	0.66605	0.488378	0.012145	0.015
cg26661623	ASGR2	0.512047	0.310615	-0.201432	0.012251	0.015
cg04456238	WT1	0.142729	0.555015	0.412286	0.012284	0.015
cg26151675	CNR2	0.713516	0.409005	-0.304511	0.012336	0.015
cg15201291	CYP2C8	0.794509	0.555135	-0.239374	0.012674	0.015
cg19238840	GP2	0.604871	0.251055	-0.353816	0.012674	0.015
cg03064067	SLC6A15	0.141599	0.379215	0.237616	0.012758	0.015
cg11981599	GATA4	0.114051	0.41022	0.296169	0.012876	0.016
cg17044311	ABCC2	0.800366	0.58405	-0.216316	0.012934	0.016
cg04632671	PPARG	0.061359	0.37508	0.313721	0.013015	0.016
cg14940420	IQCF2	0.818645	0.56867	-0.249975	0.013188	0.016
cg23282559	KL	0.093569	0.36983	0.276261	0.0134	0.016
cg17788013	SPINK5	0.835688	0.39216	-0.443528	0.013408	0.016
cg25802093	SPAG6	0.111042	0.37652	0.265478	0.01342	0.016
cg01186777	TNFSF9	0.0645652	0.39813	0.333565	0.013459	0.016
cg22736323	PDGFRA	0.379273	0.152545	-0.226728	0.013512	0.016
cg19110684	HAVCR2	0.666524	0.38234	-0.284184	0.013694	0.016
cg03782727	FFAR1	0.924271	0.691805	-0.232466	0.013729	0.016
cg03780486	OR6A2	0.705536	0.41945	-0.286086	0.013736	0.016
cg05521696	SLC2A14	0.0907427	0.402635	0.311892	0.013744	0.016
cg22708914	SH2D4A	0.384279	0.17951	-0.204769	0.013751	0.016
cg17241310	BARHL2	0.0891011	0.476785	0.387684	0.013947	0.017
cg10525488	FLJ39370	0.186756	0.61095	0.424194	0.013954	0.017
cg11260422	FOXA1	0.100762	0.477055	0.376293	0.013975	0.017
cg24765446	WFDC6	0.477355	0.20907	-0.268285	0.013987	0.017
cg03082060	LGALS8	0.703659	0.4777	-0.225959	0.013999	0.017
cg06757810	CNGB3	0.826957	0.55237	-0.274587	0.014087	0.017
cg12891678	SPRR2D	0.744902	0.285715	-0.459187	0.014115	0.017
cg07643942	LACRT	0.750831	0.335475	-0.415356	0.014168	0.017
cg14149007	PRKD2	0.301418	0.06603	-0.235388	0.014174	0.017
cg15439862	DSC3	0.0889811	0.625475	0.536494	0.01419	0.017
cg20856834	OR12D3	0.781027	0.492105	-0.288922	0.014217	0.017
cg10466917	TRY1	0.627431	0.31903	-0.308401	0.014443	0.017
cg16812893	KRTAP15-1	0.846682	0.57568	-0.271002	0.014513	0.017
cg04086012	FLJ36180	0.838148	0.62492	-0.213228	0.014517	0.017
cg27409364	KCNC1	0.208884	0.718655	0.509771	0.014571	0.017
cg01830294	WNT2	0.0589715	0.331585	0.272613	0.014745	0.017
cg18508525	CD36	0.906031	0.66682	-0.239211	0.014761	0.017
cg16652063	SLC13A5	0.111688	0.511365	0.399677	0.014767	0.017
cg24989962	PTGDR	0.103447	0.515315	0.411868	0.014895	0.018
cg22040627	SLC13A5	0.0492379	0.45295	0.403712	0.014902	0.018
cg07177852	CCDC68	0.145466	0.363645	0.218179	0.015266	0.018
cg18740800	HSPCAL3	0.713097	0.379975	-0.333122	0.0153	0.018
cg02311163	SEMG2	0.82859	0.56938	-0.25921	0.015627	0.018
cg27320127	KCNK12	0.0778499	0.280205	0.202355	0.015803	0.019
cg11081833	LGALS2	0.734728	0.515395	-0.219333	0.015861	0.019
cg15520279	HOXD8	0.0470776	0.51932	0.472242	0.015905	0.019
cg20979799	RFXDC1	0.127947	0.38833	0.260383	0.015954	0.019
cg26687173	LOC126248	0.610422	0.81115	0.200728	0.015978	0.019
cg24443367	SLC16A9	0.783014	0.552525	-0.230489	0.015997	0.019
cg01169778	GBGT1	0.597842	0.38372	-0.214121	0.016019	0.019
cg13434842	GATA4	0.116933	0.59754	0.480607	0.016106	0.019
cg04545516	SEMG1	0.653377	0.34256	-0.310817	0.016181	0.019
cg25437385	SLC35F3	0.0514679	0.28953	0.238062	0.016239	0.019
cg12397274	TINAG	0.758392	0.398	-0.360392	0.016533	0.019
cg17738194	GK2	0.729192	0.316725	-0.412467	0.016631	0.019
cg12614105	NPY	0.100934	0.49691	0.395976	0.016726	0.02
cg26928682	TREML2	0.865548	0.5631	-0.302448	0.016748	0.02
cg20778669	MGMT	0.862247	0.59215	-0.270097	0.016764	0.02
cg25216696	GATA4	0.0931076	0.38967	0.296562	0.016831	0.02
cg21832150	PLEKHN1	0.313938	0.1055	-0.208438	0.016873	0.02
cg11377136	PKDREJ	0.150355	0.65427	0.503915	0.016968	0.02
cg26309498	EDAR	0.796644	0.535895	-0.260749	0.017076	0.02
cg18085435	ATP8B1	0.740286	0.408875	-0.331412	0.01715	0.02
cg21846488	LCE4A	0.740006	0.33064	-0.409366	0.017439	0.02
cg16319578	HSPA2	0.0639522	0.324665	0.260713	0.01744	0.02
cg10198932	C21orf129	0.755541	0.51039	-0.245151	0.017495	0.02
cg18750960	HOXD4	0.0817826	0.379125	0.297342	0.017526	0.02
cg03365437	ALDH1A2	0.125481	0.432095	0.306614	0.017854	0.021
cg04558553	UGT2B7	0.769375	0.39181	-0.377565	0.01791	0.021
cg13396068	DCD	0.782496	0.42839	-0.354106	0.018068	0.021
cg19988449	BNC1	0.0886181	0.525235	0.436617	0.018114	0.021
cg12680609	ZFP41	0.114672	0.413885	0.299213	0.018176	0.021
cg26845300	SNX9	0.0354358	0.48011	0.444674	0.018327	0.021
cg05248470	LILRB2	0.710519	0.31268	-0.397839	0.018392	0.021
cg22478614	DEFB4	0.844737	0.529575	-0.315162	0.018678	0.022
cg15760840	HOXA11	0.0688027	0.480925	0.412122	0.01876	0.022
cg14563260	EDG2	0.08072	0.35532	0.2746	0.01881	0.022
cg13878010	ADCY5	0.0866591	0.457	0.370341	0.018931	0.022
cg09649610	GNG4	0.146693	0.542515	0.395822	0.018989	0.022
cg07986525	NFE2L3	0.0699501	0.280535	0.210585	0.019041	0.022
cg13975369	TSGA14	0.114335	0.481185	0.366851	0.019096	0.022
cg24711914	DSG4	0.674389	0.450105	-0.224284	0.019168	0.022
cg02164046	SST	0.083211	0.405295	0.322084	0.019279	0.022
cg04623955	DIO3	0.114312	0.4338	0.319488	0.019307	0.022
cg03874199	HOXD12	0.0529762	0.530755	0.477779	0.019333	0.022
cg07671603	C7orf13	0.0642122	0.307985	0.243773	0.01935	0.022
cg20855565	TRIM58	0.0791759	0.337075	0.257899	0.019519	0.022
cg04598121	PENK	0.0852299	0.550855	0.465625	0.020118	0.023
cg23435746	TWSG1	0.0635604	0.33168	0.26812	0.02015	0.023
cg00579393	REG1B	0.810742	0.603535	-0.207207	0.020269	0.023
cg13663218	TRHDE	0.0789943	0.29549	0.216496	0.02031	0.023
cg11152574	ACSL5	0.80746	0.572295	-0.235165	0.02047	0.023
cg00453193	TES	0.0702963	0.350785	0.280489	0.020694	0.024
cg18267374	NEF3	0.0686451	0.521065	0.45242	0.020804	0.024
cg18901940	FLJ14437	0.745658	0.51925	-0.226408	0.020867	0.024
cg20880234	ZNF198	0.0595835	0.510495	0.450912	0.020902	0.024
cg16232126	SLC5A7	0.0883856	0.51972	0.431334	0.021028	0.024
cg14011639	PCDHGB7	0.100908	0.357075	0.256167	0.021204	0.024
cg05221167	ZNF560	0.0643854	0.4375	0.373115	0.021338	0.024
cg10074409	IRF6	0.0833672	0.400605	0.317238	0.021538	0.024
cg22815110	FOXD3	0.0878504	0.49928	0.41143	0.021782	0.025
cg12293634	RNF149	0.132187	0.59421	0.462023	0.022047	0.025
cg21591742	HOXD10	0.104993	0.42902	0.324027	0.022062	0.025
cg13519373	IL8RA	0.703982	0.271515	-0.432467	0.022404	0.025
cg10189695	GPR78	0.0633691	0.505745	0.442376	0.022511	0.025
cg15309006	LOC63928	0.0483683	0.514175	0.465807	0.02271	0.026
cg09554443	CD3Z	0.865631	0.635285	-0.230347	0.022901	0.026
cg04151683	LRRN6C	0.81513	0.43728	-0.37785	0.022969	0.026
cg11530960	DMRT2	0.100999	0.386215	0.285216	0.023012	0.026
cg16719404	CD2	0.659117	0.430845	-0.228272	0.023132	0.026
cg02229946	IL1F7	0.825201	0.416825	-0.408376	0.023195	0.026
cg00902195	SYT10	0.0313963	0.275045	0.243649	0.023324	0.026
cg01546563	GATA4	0.109071	0.327305	0.218234	0.023464	0.026
cg14859460	GRM6	0.0730794	0.31662	0.243541	0.023505	0.026
cg01720228	FLJ42461	0.696689	0.45362	-0.243069	0.023713	0.027
cg00893242	SND1	0.0689994	0.317635	0.248636	0.023718	0.027
cg25650811	LOC223075	0.729501	0.48599	-0.243511	0.023829	0.027
cg09595479	PRPH	0.185836	0.738015	0.552179	0.023954	0.027
cg18766755	SPRR2A	0.757759	0.466655	-0.291104	0.024021	0.027
cg02202484	SPRR4	0.801114	0.532645	-0.268469	0.024048	0.027
cg10523019	RHBDD1	0.101526	0.47318	0.371654	0.025458	0.028
cg18952647	BNC1	0.0627337	0.380395	0.317661	0.02549	0.028
cg00967316	PPP1R3A	0.798055	0.442615	-0.35544	0.026077	0.029
cg13002506	GDPD4	0.80709	0.5302	-0.27689	0.026085	0.029
cg15446391	WT1	0.282447	0.61523	0.332783	0.02617	0.029
cg25013053	UNC45B	0.820721	0.54874	-0.271981	0.026175	0.029
cg22709192	HOXC11	0.117243	0.67913	0.561887	0.026578	0.03
cg15747595	TSPYL5	0.189511	0.66888	0.479369	0.026982	0.03
cg11393848	C1QC	0.411212	0.123725	-0.287487	0.027041	0.03
cg20542190	LILRA4	0.508829	0.201715	-0.307114	0.027269	0.03
cg11406340	IDI2	0.854467	0.60288	-0.251587	0.028021	0.031
cg05040360	MS4A6E	0.732846	0.409035	-0.323811	0.02877	0.032
cg25764191	INA	0.0661187	0.33655	0.270431	0.028778	0.032
cg02008154	TBX20	0.0785741	0.424825	0.346251	0.029343	0.032
cg06263495	ASCL2	0.0985041	0.401025	0.302521	0.029516	0.033
cg12127282	HOXD4	0.182975	0.61364	0.430665	0.029551	0.033
cg00117172	RUNX3	0.0908182	0.335775	0.244957	0.029715	0.033
cg06051311	TRIM15	0.816819	0.5201	-0.296719	0.029782	0.033
cg09952204	RASGRF2	0.0429264	0.42791	0.384984	0.029814	0.033
cg13921352	FAM19A4	0.0616415	0.36462	0.302979	0.029918	0.033
cg18354594	FLJ45717	0.888473	0.67737	-0.211103	0.030651	0.034
cg06806711	MS4A1	0.821667	0.59231	-0.229357	0.030949	0.034
cg20249919	PCSK6	0.143231	0.616665	0.473434	0.031044	0.034
cg08465774	INDO	0.795436	0.562005	-0.233431	0.031073	0.034
cg15239123	SMOC1	0.0580827	0.43732	0.379237	0.03108	0.034
cg13407883	SIGLEC9	0.825478	0.51876	-0.306718	0.031088	0.034
cg06639544	OR7A5	0.75759	0.33644	-0.42115	0.031183	0.034
cg21902544	CBLN2	0.074184	0.38311	0.308926	0.031254	0.034
cg25766046	ROR2	0.0827211	0.44999	0.367269	0.031314	0.034
cg12799895	NPTX2	0.0693852	0.612185	0.5428	0.031379	0.034
cg24760768	DNAH8	0.885836	0.672485	-0.213351	0.03147	0.034
cg02250594	ONECUT2	0.105889	0.5958	0.489911	0.031879	0.035
cg15375239	SPINT2	0.030149	0.420325	0.390176	0.031917	0.035
cg20018806	TCN1	0.776122	0.49015	-0.285972	0.031945	0.035
cg16411152	ADAM29	0.825716	0.56796	-0.257756	0.032079	0.035
cg10660256	BHMT	0.170048	0.7422	0.572152	0.032579	0.036
cg02579133	KRTAP10-8	0.821759	0.49305	-0.328709	0.032742	0.036
cg08763351	SPRR4	0.834702	0.561085	-0.273617	0.032891	0.036
cg16176379	AYTL1	0.0838052	0.45784	0.374035	0.033051	0.036
cg01337047	DSG1	0.594309	0.352115	-0.242194	0.033318	0.036
cg11976616	C6	0.78661	0.54341	-0.2432	0.033612	0.037
cg04609640	VMD2L2	0.765397	0.48424	-0.281157	0.033862	0.037
cg20556988	CCL1	0.840247	0.5839	-0.256347	0.034007	0.037
cg13553455	COL17A1	0.845987	0.51995	-0.326037	0.034258	0.037
cg25119415	MNDA	0.78421	0.395225	-0.388985	0.034349	0.037
cg23130254	HOXD12	0.0680682	0.5435	0.475432	0.034405	0.037
cg23458892	SIGLEC7	0.819792	0.617075	-0.202717	0.03489	0.038
cg23771603	MYO3A	0.0560073	0.359745	0.303738	0.035265	0.038
cg15736336	PLCZ1	0.880149	0.651635	-0.228514	0.035524	0.038
cg25593948	TFAP2B	0.211692	0.450465	0.238773	0.035851	0.039
cg25691167	FERD3L	0.142683	0.65338	0.510697	0.035906	0.039
cg07947016	KLK2	0.654781	0.256855	-0.397926	0.036152	0.039
cg25775449	LTB4R	0.771806	0.54499	-0.226816	0.036338	0.039
cg19502744	SRD5A2	0.102783	0.406875	0.304092	0.036738	0.04
cg02601403	TBC1D3C	0.897219	0.57069	-0.326529	0.037148	0.04
cg21948655	SMCP	0.909558	0.60053	-0.309028	0.037541	0.04
cg06377278	RUNX3	0.0292676	0.413545	0.384277	0.037711	0.041
cg09626984	GATA4	0.0892766	0.383005	0.293728	0.038484	0.041
cg18239753	KHDRBS2	0.084511	0.405895	0.321384	0.038805	0.042
cg01605783	LOC284837	0.732189	0.400175	-0.332014	0.038901	0.042
cg12940073	ABCC12	0.762256	0.545595	-0.216661	0.039566	0.042
cg07639198	AKR1C1	0.706267	0.402465	-0.303802	0.039652	0.043
cg11207564	CCL3L3	0.431224	0.107435	-0.323789	0.039792	0.043
cg24252809	MRGPRX1	0.8339	0.57207	-0.26183	0.040175	0.043
cg04528819	KLF14	0.134876	0.51777	0.382894	0.04021	0.043
cg26759925	IL1F9	0.843681	0.398605	-0.445076	0.040231	0.043
cg21142398	GLIS1	0.816218	0.527755	-0.288463	0.040534	0.043
cg14162076	CLEC4D	0.865808	0.500235	-0.365573	0.04072	0.044
cg19496782	GATA6	0.0970623	0.42485	0.327788	0.040813	0.044
cg21410991	ISL1	0.106777	0.50764	0.400863	0.041696	0.045
cg04901273	TBC1D3	0.770898	0.541155	-0.229743	0.042093	0.045
cg21165909	CPS1	0.851293	0.65029	-0.201003	0.042177	0.045
cg25192419	DOCK5	0.0549459	0.27957	0.224624	0.042411	0.045
cg10303487	DPYS	0.0446876	0.353	0.308312	0.043455	0.046
cg12374721	PRAC	0.13504	0.61584	0.4808	0.044855	0.048
cg09682183	UNC93A	0.762766	0.442205	-0.320561	0.044877	0.048
cg01714932	PZP	0.833601	0.572145	-0.261456	0.045014	0.048
cg02255004	GDEP	0.840246	0.579885	-0.260361	0.04562	0.048
cg13191049	DMN	0.0942252	0.34252	0.248295	0.045835	0.049
cg15433631	IRX2	0.0561685	0.64374	0.587571	0.045839	0.049
cg13060154	DAB2IP	0.447832	0.073995	-0.373837	0.046585	0.049
cg12019109	AZGP1	0.815162	0.435325	-0.379837	0.046703	0.049
cg25720804	TLX3	0.0626563	0.662285	0.599629	0.047085	0.05
cg22197708	MS4A2	0.797208	0.54106	-0.256148	0.047347	0.05
cg00911351	PCDHGB4	0.195774	0.585405	0.389631	0.047668	0.05
cg18815943	FOXE3	0.0519944	0.666055	0.614061	0.048941	0.052
cg21296230	GREM1	0.101908	0.547	0.445092	0.04928	0.052
cg27096144	MSX2	0.0593658	0.48282	0.423454	0.049556	0.052
cg22227965	LMO7	0.762305	0.439665	-0.32264	0.050075	0.053
cg17574251	FNDC8	0.88386	0.67386	-0.21	0.050641	0.053
cg14252059	TECTA	0.805389	0.55841	-0.246979	0.050828	0.054
cg16967583	AGXT	0.7963	0.2561	-0.5402	0.051341	0.054
cg25098401	LCE2B	0.566873	0.32592	-0.240953	0.05146	0.054
cg00406188	LCE2C	0.754937	0.49696	-0.257977	0.051851	0.055
cg14310034	BMP4	0.104451	0.3198	0.215349	0.052145	0.055
cg15875314	DDX4	0.741703	0.371175	-0.370528	0.05255	0.055
cg24826867	IRF8	0.0671696	0.447425	0.380255	0.052948	0.056
cg00027083	EPB41L3	0.047041	0.58162	0.534579	0.053682	0.056
cg12954718	USP6	0.663356	0.311715	-0.351641	0.054272	0.057
cg16019620	MEP1A	0.841779	0.58343	-0.258349	0.054634	0.057
cg03908676	XLKD1	0.660183	0.399155	-0.261028	0.055754	0.058
cg26521404	HOXA9	0.0502028	0.591495	0.541292	0.056024	0.059
cg17162024	UNQ9433	0.0928529	0.4381	0.345247	0.056537	0.059
cg01610488	TRPA1	0.070022	0.32463	0.254608	0.057259	0.06
cg04330449	NEUROG1	0.106123	0.585375	0.479252	0.057292	0.06
cg02440177	ZNF702	0.0605013	0.571205	0.510704	0.05775	0.06
cg09584711	HPR	0.660455	0.288055	-0.3724	0.05894	0.062
cg22228134	GZMH	0.806556	0.39895	-0.407606	0.059385	0.062
cg04138756	SPRR3	0.822533	0.462005	-0.360528	0.06156	0.064
cg11009736	MARCO	0.665201	0.222545	-0.442656	0.061712	0.064
cg18236477	ATP8A2	0.102092	0.573995	0.471903	0.0622	0.065
cg02919422	SOX17	0.0958132	0.44202	0.346207	0.062455	0.065
cg10238818	CYYR1	0.0691956	0.50847	0.439274	0.062744	0.065
cg01152019	HOXD4	0.0737824	0.372425	0.298643	0.062788	0.065
cg21295911	TNFSF9	0.0571798	0.305105	0.247925	0.062852	0.065
cg18885346	PKHD1	0.810664	0.49423	-0.316434	0.062857	0.065
cg12530080	PMCHL1	0.782287	0.41167	-0.370617	0.06363	0.066
cg15835825	HTR5A	0.0572337	0.32191	0.264676	0.069011	0.072
cg26822241	CYP2C9	0.879467	0.652455	-0.227012	0.070442	0.073
cg12331980	FLJ39502	0.766761	0.561505	-0.205256	0.070603	0.073
cg07260017	CSF1R	0.663208	0.209525	-0.453683	0.075035	0.078
cg05436658	PRKCB1	0.0551846	0.434515	0.37933	0.07504	0.078
cg14991487	HOXD9	0.0608852	0.39055	0.329665	0.075544	0.078
cg07028533	CNTNAP2	0.0560949	0.256425	0.20033	0.075882	0.078
cg03963198	IRX4	0.0777069	0.50117	0.423463	0.079456	0.082
cg08109646	ZNF683	0.793461	0.24315	-0.550311	0.080416	0.083
cg26252167	GPR6	0.045164	0.43427	0.389106	0.08105	0.084
cg05767404	C1orf150	0.782884	0.411765	-0.371119	0.082613	0.085
cg15625636	GPR65	0.715449	0.510905	-0.204544	0.082769	0.085
cg02721374	OR1D2	0.84001	0.522275	-0.317735	0.083083	0.085
cg02833180	PLCL1	0.83466	0.50727	-0.32739	0.084158	0.087
cg03898365	OR10A4	0.511239	0.28276	-0.228479	0.084559	0.087
cg00187686	TCN1	0.772198	0.47658	-0.295618	0.086195	0.088
cg01549015	IFNA10	0.787486	0.50337	-0.284116	0.087812	0.09
cg16254309	CNTNAP2	0.0886379	0.361175	0.272537	0.094397	0.097
cg22568695	KIAA1468	0.762945	0.56194	-0.201005	0.095179	0.098
cg11166252	AHR	0.0530619	0.28132	0.228258	0.096127	0.098
cg25840094	CFHR5	0.756854	0.438125	-0.318729	0.098071	0.1
cg26776069	C1orf176	0.0323462	0.268735	0.236389	0.09871	0.101
cg22183706	CALCA	0.104441	0.32586	0.221419	0.103507	0.106
cg26390526	FLG	0.863001	0.54763	-0.315371	0.108773	0.111
cg11846956	KLK10	0.0585496	0.42863	0.37008	0.109261	0.112
cg09272256	AKR1C4	0.763108	0.466825	-0.296283	0.115294	0.118
cg23696618	SERPINB10	0.745397	0.50509	-0.240307	0.119938	0.122
cg08678755	ENPP3	0.772997	0.51582	-0.257177	0.120102	0.122
cg22836229	EFCAB1	0.07784	0.55074	0.4729	0.122199	0.124
cg06021171	SPOCK3	0.65511	0.372335	-0.282775	0.123356	0.126
cg12532667	EMCN	0.727991	0.478145	-0.249846	0.12582	0.128
cg12207371	CD163	0.705935	0.30788	-0.398055	0.125877	0.128
cg09828634	KRTAP19-2	0.843658	0.587435	-0.256223	0.126957	0.129
cg20427879	EML2	0.351657	0.117615	-0.234042	0.130757	0.133
cg01789267	SLC28A2	0.79766	0.5814	-0.21626	0.137702	0.14
cg08555657	SPRR2E	0.783255	0.564225	-0.21903	0.140945	0.143
cg05714219	GALNT14	0.0672839	0.383955	0.316671	0.144019	0.146
cg01295203	PRDM14	0.0723093	0.6643	0.591991	0.15174	0.154
cg16713808	CRNN	0.795407	0.536945	-0.258462	0.158838	0.161
cg03026462	FOXA1	0.0402012	0.54348	0.503279	0.161538	0.163
cg05839235	NPR3	0.0757579	0.491055	0.415297	0.17633	0.178
cg06498267	HCN1	0.0544585	0.372845	0.318386	0.183867	0.186
cg08970694	HBE1	0.742793	0.43038	-0.312413	0.186194	0.188
cg26220985	DPT	0.846038	0.53719	-0.308848	0.187077	0.189
cg07533148	TRIM58	0.0452879	0.63176	0.586472	0.200134	0.202
cg18876189	FGB	0.840145	0.627615	-0.21253	0.208349	0.21
cg26825755	ACSM2	0.503464	0.147815	-0.355649	0.228167	0.23
cg13459560	CSN3	0.731456	0.507375	-0.224081	0.240019	0.242
cg23290344	NEF3	0.0593837	0.67864	0.619256	0.251919	0.253
cg25388528	KRTAP20-1	0.738085	0.41364	-0.324445	0.254546	0.256
cg21789545	COL9A1	0.835911	0.627245	-0.208666	0.266874	0.268
cg17026542	OR2A4	0.851859	0.51907	-0.332789	0.344735	0.346
cg11812202	PNLIP	0.834804	0.620345	-0.214458	0.349933	0.351
cg03960217	LCE2C	0.627739	0.20016	-0.427579	0.497185	0.498
cg22182945	NYD-SP26	0.813799	0.50724	-0.306559	0.504245	0.505
cg07634191	SCARA5	0.396286	0.187285	-0.209001	0.889772	0.89
