# Supplementary material for: Genome-Wide Methylation Analyses in Glioblastoma Multiforme
Source: PLoS One. 2014 Feb 21;9(2):e89376. doi: 10.1371/journal.pone.0089376 (PMC3931727; doi:10.1371/journal.pone.0089376)
Supplement: Table S3 — The complete list of 2452 differentially methylated CpG sites, their median β difference and statistical significance levels from our TCGA validation dataset. (XLSX) [file pone.0089376.s005.xlsx]

## Sheet: Sheet1
TargetID	SYMBOL	Median of normal tissues methylation level (β)	Median of tumor methylation level (β)	Median β Difference	P-Value	FDR adjusted Q-Value
cg22968401	PIPOX	0.291174	0.068708	-0.222466	3e-18	0.001
cg21301440	CYGB	0.331485	0.102437	-0.229048	3.1e-18	0.001
cg26557658	FAM43B	0.300717	0.075225	-0.225492	3.3e-18	0.001
cg09208010	MMP14	0.342084	0.07576	-0.266324	1.2e-17	0.001
cg11961618	PHLDA2	0.27696	0.069493	-0.207466	1.5e-17	0.001
cg04482110	TMEM106A	0.514905	0.091745	-0.42316	1.9e-17	0.001
cg05429895	TLR4	0.412406	0.11356	-0.298846	1.9e-17	0.001
cg01636591	CCL8	0.376994	0.096348	-0.280646	3.1e-17	0.001
cg07211259	PDCD1LG2	0.470423	0.104247	-0.366176	4.1e-17	0.001
cg18452324	MFNG	0.368105	0.068338	-0.299766	8e-17	0.001
cg08626653	FLJ37538	0.616041	0.886111	0.27007	8.4e-17	0.001
cg15430659	CNNM1	0.641252	0.850195	0.208943	9e-17	0.001
cg16361890	LTC4S	0.466615	0.169504	-0.29711	9.1e-17	0.001
cg08965143	TP53I3	0.400895	0.129218	-0.271676	9.4e-17	0.001
cg13144783	CCR1	0.567743	0.219036	-0.348707	1.2e-16	0.001
cg05256043	DCT	0.513348	0.251082	-0.262266	1.4e-16	0.001
cg10861599	TNFSF4	0.526037	0.194936	-0.331101	1.5e-16	0.001
cg24727203	PPP1R3B	0.30127	0.084608	-0.216662	1.6e-16	0.001
cg22131172	LOC283487	0.43346	0.127753	-0.305707	1.7e-16	0.001
cg27159719	TMEM71	0.433942	0.107792	-0.32615	1.8e-16	0.001
cg05924583	TP73	0.389326	0.107003	-0.282323	2.1e-16	0.001
cg04217218	ZDHHC21	0.63377	0.877837	0.244067	2.2e-16	0.001
cg10959933	C15orf39	0.333311	0.130495	-0.202816	2.2e-16	0.001
cg21832150	PLEKHN1	0.382837	0.111845	-0.270991	2.4e-16	0.001
cg21048669	CLEC3A	0.395807	0.175164	-0.220643	2.5e-16	0.001
cg05722906	CYP4F12	0.398333	0.142696	-0.255637	2.6e-16	0.001
cg17568996	NFAM1	0.427617	0.126259	-0.301358	2.6e-16	0.001
cg22282672	FLJ32921	0.3623	0.157452	-0.204848	3e-16	0.001
cg07425555	FLJ23447	0.399804	0.156858	-0.242946	3.2e-16	0.001
cg17589341	SLC14A1	0.4887	0.217285	-0.271415	3.3e-16	0.001
cg24576425	GALNT5	0.300818	0.085603	-0.215215	3.4e-16	0.001
cg20654468	LPXN	0.513704	0.184892	-0.328811	3.9e-16	0.001
cg26239233	CIITA	0.476584	0.164713	-0.311871	3.9e-16	0.001
cg00727590	PLA2G3	0.37458	0.149345	-0.225234	4.3e-16	0.001
cg04291079	MEG3	0.623133	0.910302	0.287169	4.5e-16	0.001
cg13302154	MGP	0.635017	0.253969	-0.381048	4.6e-16	0.001
cg14837165	D4ST1	0.412479	0.057768	-0.354711	4.6e-16	0.001
cg21209091	DKK4	0.45577	0.172325	-0.283445	4.7e-16	0.001
cg00169548	BAZ1A	0.603232	0.3525	-0.250731	4.9e-16	0.001
cg21633698	THY1	0.593035	0.842999	0.249964	5e-16	0.001
cg18017908	C17orf76	0.462026	0.218702	-0.243324	5.1e-16	0.001
cg22392708	KRT23	0.422185	0.14744	-0.274744	5.6e-16	0.001
cg01888411	ABTB2	0.275499	0.070557	-0.204942	5.8e-16	0.001
cg06130787	KLK10	0.451527	0.135886	-0.315641	5.9e-16	0.001
cg04424621	HIST1H2BJ	0.435953	0.163938	-0.272014	6.4e-16	0.001
cg27417997	SHRM	0.466962	0.179787	-0.287175	6.4e-16	0.001
cg19530885	SCGB3A2	0.454446	0.173354	-0.281092	7.2e-16	0.001
cg07195577	TLCD1	0.44523	0.113672	-0.331558	7.7e-16	0.001
cg08491125	ISG20	0.299874	0.096387	-0.203487	7.7e-16	0.001
cg25511807	MMP7	0.503601	0.200995	-0.302606	7.7e-16	0.001
cg01318557	LAT2	0.515015	0.104807	-0.410208	8e-16	0.001
cg01420388	FBXO2	0.425934	0.858538	0.432604	8e-16	0.001
cg22150335	ANK3	0.472678	0.766036	0.293358	8e-16	0.001
cg15457079	CPN1	0.679221	0.354536	-0.324684	8.2e-16	0.001
cg27016307	HRC	0.462345	0.183693	-0.278652	8.4e-16	0.001
cg26096837	FGF19	0.462392	0.170305	-0.292087	8.8e-16	0.001
cg08468689	LGP1	0.339897	0.08711	-0.252786	9e-16	0.001
cg16854606	DAND5	0.494928	0.225785	-0.269143	9e-16	0.001
cg17267907	DEFA1	0.840414	0.372926	-0.467488	9.7e-16	0.001
cg00534274	SLC7A11	0.335128	0.098612	-0.236517	1.1e-15	0.001
cg01753595	COL5A1	0.264915	0.042001	-0.222914	1.1e-15	0.001
cg07107453	IFI44	0.419024	0.192156	-0.226868	1.2e-15	0.001
cg07675169	C20orf58	0.340401	0.123999	-0.216402	1.2e-15	0.001
cg20955688	TMEM71	0.330377	0.055937	-0.27444	1.2e-15	0.001
cg00466436	DEFB126	0.49264	0.233724	-0.258917	1.3e-15	0.001
cg01869233	C20orf75	0.569305	0.263266	-0.30604	1.3e-15	0.001
cg02181506	SERPINA1	0.390227	0.162284	-0.227943	1.3e-15	0.001
cg06882877	PAQR6	0.544935	0.304645	-0.24029	1.4e-15	0.001
cg24495017	PITX1	0.49742	0.150284	-0.347136	1.4e-15	0.001
cg08319404	THRB	0.492732	0.760673	0.267941	1.5e-15	0.001
cg13881341	FUT1	0.541851	0.245148	-0.296704	1.5e-15	0.001
cg18302652	IL8	0.45006	0.218149	-0.23191	1.5e-15	0.001
cg04761824	2013-12-01	0.628002	0.325279	-0.302723	1.6e-15	0.001
cg02288165	SN	0.499247	0.196233	-0.303015	1.7e-15	0.001
cg10222534	KCNJ14	0.573234	0.273409	-0.299826	1.7e-15	0.001
cg10313673	CILP2	0.415937	0.076202	-0.339734	1.7e-15	0.001
cg21736592	PSCD4	0.429359	0.169415	-0.259944	1.7e-15	0.001
cg25982743	TIMP4	0.391942	0.164768	-0.227175	1.7e-15	0.001
cg14404298	CYP8B1	0.483845	0.183866	-0.299979	1.8e-15	0.001
cg17939444	C8orf4	0.544291	0.26455	-0.279741	1.8e-15	0.001
cg05598246	MOG	0.512338	0.769126	0.256789	1.9e-15	0.001
cg18638931	MOV10L1	0.583512	0.798847	0.215335	1.9e-15	0.001
cg21944455	GFAP	0.60531	0.286165	-0.319145	1.9e-15	0.001
cg03860768	BLK	0.586218	0.304215	-0.282003	2e-15	0.001
cg17217677	SMPD3	0.605052	0.862257	0.257205	2e-15	0.001
cg18133966	PLA2G1B	0.580729	0.315046	-0.265683	2e-15	0.001
cg22441882	SLC18A1	0.400819	0.17456	-0.226259	2e-15	0.001
cg22262964		0.469111	0.218994	-0.250117	2.1e-15	0.001
cg24816298	PTH	0.899223	0.545601	-0.353622	2.1e-15	0.001
cg13139843	KRTAP19-1	0.547374	0.267615	-0.279759	2.2e-15	0.001
cg16468729	IL8	0.472636	0.228593	-0.244042	2.2e-15	0.001
cg08872742	CDH5	0.373921	0.169114	-0.204807	2.3e-15	0.001
cg22021786	WFDC8	0.740362	0.228188	-0.512174	2.3e-15	0.001
cg22319147	CDH5	0.515235	0.231921	-0.283315	2.3e-15	0.001
cg24922045	GAS2L2	0.526163	0.279726	-0.246437	2.4e-15	0.001
cg05093686	MAB21L1	0.37616	0.120138	-0.256022	2.5e-15	0.001
cg10635061	FHL2	0.48087	0.213188	-0.267682	2.5e-15	0.001
cg24691461	C20orf160	0.577955	0.249102	-0.328854	2.5e-15	0.001
cg09227563	CDC42EP5	0.380406	0.097819	-0.282587	2.6e-15	0.001
cg23596123	PCDHB6	0.385564	0.653404	0.267841	2.6e-15	0.001
cg03874127	ARMC2	0.45291	0.704491	0.251581	2.7e-15	0.001
cg07256847	TCP10	0.626719	0.350874	-0.275845	2.7e-15	0.001
cg15006396	NFKBIZ	0.269704	0.068055	-0.201649	2.7e-15	0.001
cg25668626	OAS1	0.590776	0.2959	-0.294876	2.7e-15	0.001
cg08469834	CASP4	0.334972	0.118622	-0.21635	2.8e-15	0.001
cg12205230	TPM3	0.369297	0.14568	-0.223617	2.8e-15	0.001
cg20261167	SPP1	0.392477	0.119658	-0.272819	2.8e-15	0.001
cg04282622	FAM71C	0.905755	0.655147	-0.250608	2.9e-15	0.001
cg13143729	GYPE	0.714889	0.483485	-0.231404	2.9e-15	0.001
cg23504246	FGF7	0.438743	0.207573	-0.23117	2.9e-15	0.001
cg01658815	ABLIM1	0.479531	0.266423	-0.213108	3.1e-15	0.001
cg06627364	MGC4677	0.505671	0.097333	-0.408338	3.2e-15	0.001
cg15988232	CSPG5	0.526795	0.798629	0.271834	3.2e-15	0.001
cg20277416	TM7SF2	0.604651	0.829341	0.22469	3.2e-15	0.001
cg23547429	SLC43A3	0.311414	0.079997	-0.231417	3.2e-15	0.001
cg06661994	C20orf195	0.495892	0.223854	-0.272038	3.3e-15	0.001
cg13726191	FGFBP1	0.398824	0.190892	-0.207931	3.3e-15	0.001
cg14076161	PRB4	0.567246	0.255277	-0.311969	3.3e-15	0.001
cg19789466	OAS1	0.470351	0.153432	-0.316919	3.3e-15	0.001
cg05886367	BTNL9	0.532077	0.178369	-0.353708	3.4e-15	0.001
cg08116137	NAT8	0.536289	0.245781	-0.290508	3.4e-15	0.001
cg08640498	INHBC	0.442813	0.224264	-0.218549	3.4e-15	0.001
cg22730830	PRSS21	0.662463	0.862963	0.200501	3.4e-15	0.001
cg04749104	STEAP3	0.264455	0.053456	-0.210999	3.5e-15	0.001
cg25527547	PLOD3	0.514913	0.266415	-0.248498	3.5e-15	0.001
cg00839584	IL1A	0.336592	0.134918	-0.201675	3.6e-15	0.001
cg01795122	EMP3	0.347119	0.07624	-0.270879	3.7e-15	0.001
cg03528946	SHB	0.363402	0.07559	-0.287812	3.7e-15	0.001
cg06344807	SLC9A3R1	0.315396	0.050199	-0.265197	3.8e-15	0.001
cg04016326	GRIN2B	0.489128	0.850804	0.361676	3.9e-15	0.001
cg06461848	WDR64	0.571337	0.28559	-0.285746	3.9e-15	0.001
cg27566805	USH2A	0.462981	0.215686	-0.247294	4e-15	0.001
cg05992340	PDE4D	0.504153	0.847253	0.343099	4.2e-15	0.001
cg04000821	LAIR2	0.469939	0.137593	-0.332346	4.3e-15	0.001
cg24335895	COX7A1	0.271027	0.587832	0.316805	4.4e-15	0.001
cg00186701	TSPYL5	0.571898	0.789042	0.217143	4.6e-15	0.001
cg03054529	SCRN1	0.563523	0.770502	0.206979	4.6e-15	0.001
cg14813083	LDHAL6A	0.593433	0.83242	0.238987	4.8e-15	0.001
cg04008913	SNRK	0.483176	0.713386	0.23021	5.2e-15	0.001
cg03003745	UNQ473	0.403527	0.188105	-0.215423	5.3e-15	0.001
cg05798712	FABP7	0.457622	0.212339	-0.245284	5.3e-15	0.001
cg11398517	FAM112A	0.465498	0.131581	-0.333916	5.3e-15	0.001
cg02516189	CARD9	0.551995	0.243349	-0.308646	5.4e-15	0.001
cg22484793	TLR9	0.651443	0.259827	-0.391616	5.4e-15	0.001
cg01472101	CLEC10A	0.469798	0.208658	-0.26114	5.5e-15	0.001
cg15210427	CST9L	0.646624	0.393215	-0.25341	5.5e-15	0.001
cg05885720	EMP1	0.748297	0.507166	-0.241131	5.6e-15	0.001
cg15156367	ABHD7	0.455298	0.74696	0.291662	5.6e-15	0.001
cg27550918	SYNPO2L	0.508489	0.267883	-0.240606	5.6e-15	0.001
cg02844051	ZD52F10	0.771738	0.414518	-0.35722	5.8e-15	0.001
cg03020951	HMGA1	0.401147	0.649393	0.248246	5.9e-15	0.001
cg14425294	GUCY2D	0.443238	0.115739	-0.327498	5.9e-15	0.001
cg26057752	PGAM2	0.397833	0.178684	-0.219149	5.9e-15	0.001
cg02600394	TXK	0.598914	0.269621	-0.329293	6e-15	0.001
cg06148175	ACY3	0.391732	0.143144	-0.248587	6e-15	0.001
cg22956254	GDF3	0.392298	0.179737	-0.212561	6e-15	0.001
cg17142149	DSCR1L1	0.558991	0.865184	0.306192	6.2e-15	0.001
cg11594228	RANBP1	0.527914	0.316183	-0.211731	6.4e-15	0.001
cg24664957	VPS37B	0.540752	0.760205	0.219453	6.8e-15	0.001
cg08888956	NTS	0.437848	0.177634	-0.260214	7.1e-15	0.001
cg21611708	TGM3	0.444447	0.186375	-0.258072	7.1e-15	0.001
cg27223827	FHL2	0.550913	0.318528	-0.232385	7.1e-15	0.001
cg25481253	TAS2R38	0.451093	0.235757	-0.215335	7.3e-15	0.001
cg22502502	TRIM38	0.580987	0.261229	-0.319759	7.4e-15	0.001
cg06190053	PGM5	0.220702	0.454655	0.233952	7.5e-15	0.001
cg23732182	C21orf84	0.630246	0.380306	-0.24994	7.6e-15	0.001
cg21960882	TP53TG3	0.458827	0.729796	0.270969	8.4e-15	0.001
cg05119218	HK3	0.505482	0.204717	-0.300765	8.5e-15	0.001
cg14451276	AOAH	0.56595	0.230685	-0.335266	8.6e-15	0.001
cg14252059	TECTA	0.882082	0.608675	-0.273407	8.9e-15	0.001
cg24402880	PLAC8	0.827934	0.595144	-0.23279	9.1e-15	0.001
cg08493463	ENPP6	0.534572	0.313927	-0.220645	9.5e-15	0.001
cg00292971	KIAA0773	0.378626	0.633692	0.255065	9.9e-15	0.001
cg09038914	GFAP	0.580822	0.347059	-0.233764	9.9e-15	0.001
cg05485060	CTNNAL1	0.489424	0.783472	0.294048	1e-14	0.001
cg15544036	CLDN4	0.591626	0.810183	0.218558	1e-14	0.001
cg25159668	AADACL2	0.851874	0.545627	-0.306246	1e-14	0.001
cg02477931	C11orf39	0.597371	0.824035	0.226664	1.1e-14	0.001
cg07115820	EPX	0.633827	0.282839	-0.350988	1.1e-14	0.001
cg10591174	MYL2	0.542882	0.325551	-0.217331	1.1e-14	0.001
cg00217795	DIO2	0.489084	0.165811	-0.323273	1.2e-14	0.001
cg00714377	SLA2	0.469545	0.163992	-0.305553	1.2e-14	0.001
cg12428447	SLC22A6	0.490736	0.239003	-0.251733	1.2e-14	0.001
cg02763671	RANBP1	0.455865	0.225293	-0.230572	1.3e-14	0.001
cg07639198	AKR1C1	0.838581	0.422946	-0.415635	1.3e-14	0.001
cg14917512	GNA11	0.139352	0.455593	0.316241	1.3e-14	0.001
cg18441959	VPREB1	0.416584	0.147939	-0.268645	1.3e-14	0.001
cg00983899	CABP2	0.627568	0.406513	-0.221055	1.4e-14	0.001
cg04616963	XCL1	0.584709	0.301349	-0.28336	1.4e-14	0.001
cg05512756	UGT3A1	0.396874	0.108578	-0.288296	1.4e-14	0.001
cg09312149	TRIM36	0.369625	0.15777	-0.211855	1.4e-14	0.001
cg13626881	ADORA1	0.651332	0.407321	-0.244011	1.4e-14	0.001
cg07327347	AQP8	0.812015	0.499802	-0.312213	1.5e-14	0.001
cg09382492	AANAT	0.824562	0.521337	-0.303226	1.5e-14	0.001
cg18328933	ABHD14A	0.582103	0.792	0.209897	1.5e-14	0.001
cg18401406	LOC400120	0.567019	0.790674	0.223655	1.5e-14	0.001
cg04353769	MS4A6A	0.656711	0.28996	-0.366752	1.6e-14	0.001
cg12556325	C7orf29	0.687922	0.383884	-0.304038	1.6e-14	0.001
cg16399745	CNAP1	0.533372	0.279951	-0.253421	1.6e-14	0.001
cg21038703	ASB16	0.700426	0.450604	-0.249822	1.6e-14	0.001
cg01796223	CPA4	0.74709	0.444863	-0.302227	1.7e-14	0.001
cg06318853	INPP4B	0.836619	0.586612	-0.250007	1.8e-14	0.001
cg22889448	EMR1	0.452335	0.233627	-0.218707	1.8e-14	0.001
cg05376954	FPR1	0.625693	0.359265	-0.266428	1.9e-14	0.001
cg10423860	CST5	0.738736	0.456124	-0.282612	1.9e-14	0.001
cg10725344	UNQ1940	0.661033	0.333426	-0.327607	1.9e-14	0.001
cg20074593	GPR17	0.604874	0.320479	-0.284396	1.9e-14	0.001
cg25112191	RORC	0.799309	0.535392	-0.263917	1.9e-14	0.001
cg27105123	EPS8L1	0.551047	0.206194	-0.344853	1.9e-14	0.001
cg27539233	SPATA7	0.58607	0.321192	-0.264878	1.9e-14	0.001
cg10412312	FLJ36004	0.754466	0.340869	-0.413597	2e-14	0.001
cg14353201	ALDH3B2	0.700512	0.354307	-0.346205	2e-14	0.001
cg22226839	ATP2B4	0.052851	0.286115	0.233264	2e-14	0.001
cg00294382	IL23A	0.394348	0.128818	-0.26553	2.1e-14	0.001
cg02149446	C5AR1	0.519742	0.222545	-0.297197	2.1e-14	0.001
cg15820955	HDAC7A	0.558482	0.809119	0.250637	2.1e-14	0.001
cg25567232	GSTA5	0.821904	0.497102	-0.324802	2.1e-14	0.001
cg26322315	RPA3	0.55355	0.318698	-0.234852	2.1e-14	0.001
cg01337047	DSG1	0.5936	0.238298	-0.355302	2.2e-14	0.001
cg06723357	CUEDC1	0.713018	0.433263	-0.279754	2.2e-14	0.001
cg10791260	TNFSF15	0.527786	0.26083	-0.266956	2.2e-14	0.001
cg06339706	PLEKHA4	0.58914	0.320817	-0.268323	2.3e-14	0.001
cg08157292	PPP1R7	0.591239	0.802265	0.211026	2.3e-14	0.001
cg09424896	CIB3	0.628177	0.365401	-0.262776	2.3e-14	0.001
cg14792480	CDH16	0.427741	0.216619	-0.211123	2.3e-14	0.001
cg24910675	ENG	0.471194	0.165589	-0.305605	2.3e-14	0.001
cg18942631	CASQ2	0.602173	0.333831	-0.268342	2.4e-14	0.001
cg14951292	HMOX2	0.594556	0.795164	0.200608	2.5e-14	0.001
cg24541550	MRVI1	0.507123	0.288442	-0.218681	2.5e-14	0.001
cg17959722	MRPL41	0.132185	0.516194	0.384009	2.6e-14	0.001
cg21792737	NOX3	0.504547	0.224822	-0.279725	2.6e-14	0.001
cg23661676	GPR42	0.634729	0.415071	-0.219658	2.7e-14	0.001
cg25274750	HIPK2	0.574995	0.800491	0.225496	2.7e-14	0.001
cg26616347	IRF5	0.412716	0.171319	-0.241396	2.7e-14	0.001
cg01530101	KCNQ1DN	0.344352	0.669049	0.324697	2.8e-14	0.001
cg00407150	GUP1	0.521122	0.788832	0.26771	2.9e-14	0.001
cg04365980	CLEC3A	0.605832	0.304565	-0.301267	2.9e-14	0.001
cg22879289	NID1	0.796264	0.453191	-0.343072	2.9e-14	0.001
cg00328227	C1orf59	0.411179	0.663488	0.252308	3e-14	0.001
cg12726576	CTGLF1	0.770536	0.568116	-0.20242	3e-14	0.001
cg12781568	WT1	0.523312	0.761195	0.237884	3e-14	0.001
cg22643217	KRTAP11-1	0.807386	0.533746	-0.27364	3e-14	0.001
cg05200628	CD48	0.863041	0.596399	-0.266642	3.1e-14	0.001
cg22909609	ITGBL1	0.660036	0.322995	-0.337042	3.1e-14	0.001
cg09172980	NAT8	0.724358	0.462599	-0.261759	3.2e-14	0.001
cg14672994	FLJ20920	0.363555	0.110462	-0.253093	3.2e-14	0.001
cg23440155	CYP4B1	0.465204	0.202761	-0.262443	3.2e-14	0.001
cg24109894	PSMB2	0.602823	0.358736	-0.244088	3.2e-14	0.001
cg09076584	FLJ25006	0.623574	0.837489	0.213914	3.3e-14	0.001
cg15739581	GALNT3	0.698079	0.433579	-0.2645	3.3e-14	0.001
cg22809047	RPL31	0.438678	0.793714	0.355036	3.3e-14	0.001
cg09340639	FCRL1	0.378365	0.172351	-0.206014	3.4e-14	0.001
cg12827555	CHX10	0.460544	0.178153	-0.282391	3.4e-14	0.001
cg18006568	FLJ12056	0.520309	0.168945	-0.351364	3.4e-14	0.001
cg24625388	NEBL	0.414368	0.637621	0.223253	3.4e-14	0.001
cg13765621	CD1D	0.491358	0.205927	-0.285431	3.5e-14	0.001
cg22375610	APOBEC2	0.566963	0.327656	-0.239307	3.5e-14	0.001
cg00411097	MGC9712	0.673033	0.423757	-0.249276	3.6e-14	0.001
cg14356550	KLHDC7A	0.785526	0.50423	-0.281295	3.6e-14	0.001
cg16719404	CD2	0.771613	0.520325	-0.251288	3.6e-14	0.001
cg27143049	PDE3B	0.315632	0.115124	-0.200508	3.6e-14	0.001
cg02905245	URB	0.345487	0.145335	-0.200152	3.7e-14	0.001
cg07545925	CD3G	0.524115	0.301765	-0.22235	3.7e-14	0.001
cg08292050	SOCS4	0.678253	0.413043	-0.26521	3.7e-14	0.001
cg12489960	SGCB	0.459395	0.772147	0.312752	3.7e-14	0.001
cg13099330	RBP1	0.348274	0.717738	0.369463	3.7e-14	0.001
cg15746620	EMR3	0.476446	0.201897	-0.274549	3.7e-14	0.001
cg24641352	ZFP41	0.364125	0.684904	0.320779	3.7e-14	0.001
cg25426743	HOXA3	0.500076	0.731593	0.231517	3.8e-14	0.001
cg24743310	FLJ31196	0.742394	0.405436	-0.336957	3.9e-14	0.001
cg24898863	S100A8	0.499206	0.236166	-0.26304	3.9e-14	0.001
cg06303238	SALL4	0.61879	0.892582	0.273792	4e-14	0.001
cg26368842	PIP5K2A	0.545026	0.76585	0.220824	4e-14	0.001
cg27585441	CCDC54	0.909647	0.681018	-0.228629	4.1e-14	0.001
cg03096975	EML2	0.461419	0.06603	-0.395388	4.2e-14	0.001
cg13781408	AATK	0.694508	0.895032	0.200524	4.4e-14	0.001
cg25462291	HEYL	0.418945	0.726655	0.307709	4.4e-14	0.001
cg05564266	C6orf204	0.485911	0.719258	0.233347	4.5e-14	0.001
cg15590780	USH2A	0.502956	0.2524	-0.250556	4.5e-14	0.001
cg24315815	PLSCR4	0.485336	0.262675	-0.222661	4.5e-14	0.001
cg15129294	CCL4L2	0.552889	0.281337	-0.271551	4.6e-14	0.001
cg08015496	COPA	0.477851	0.262396	-0.215455	4.7e-14	0.001
cg03875678	GZMB	0.518904	0.206128	-0.312776	4.8e-14	0.001
cg11003133	AIM2	0.890562	0.647831	-0.24273	4.8e-14	0.001
cg11905488	CLEC12A	0.736795	0.448604	-0.288192	4.8e-14	0.001
cg15928132	CCKAR	0.510139	0.274863	-0.235276	4.8e-14	0.001
cg09656934	TDRD5	0.398223	0.721996	0.323773	4.9e-14	0.001
cg04956382	MYOT	0.467343	0.237704	-0.229638	5e-14	0.001
cg05590982	P8	0.580264	0.319656	-0.260609	5e-14	0.001
cg07059052	TCEB2	0.274249	0.529098	0.254849	5.1e-14	0.001
cg18081104	THEM5	0.459544	0.169897	-0.289647	5.2e-14	0.001
cg01063813	STAT6	0.342012	0.595311	0.253299	5.3e-14	0.001
cg05958352	RNASE1	0.549458	0.796134	0.246676	5.3e-14	0.001
cg15309578	PELI1	0.439918	0.694288	0.25437	5.5e-14	0.001
cg03294557	SERPINB4	0.510745	0.308747	-0.201998	5.6e-14	0.001
cg13823701	TNXB	0.642573	0.274463	-0.36811	5.8e-14	0.001
cg24648061	GPR22	0.277701	0.656318	0.378617	5.8e-14	0.001
cg16752583	TRPV6	0.722452	0.405519	-0.316933	5.9e-14	0.001
cg07423149	CHI3L1	0.588554	0.285467	-0.303087	6e-14	0.001
cg11304234	IL18	0.604771	0.219672	-0.385099	6e-14	0.001
cg12365667	HLA-DPB1	0.496057	0.258909	-0.237148	6.2e-14	0.001
cg13904968	PCK1	0.604221	0.352143	-0.252078	6.4e-14	0.001
cg03190825	CYP4F11	0.540936	0.184074	-0.356862	6.6e-14	0.001
cg16826286	LYZL6	0.579691	0.361136	-0.218555	6.8e-14	0.001
cg17638468	CD200R1	0.623238	0.351472	-0.271766	6.8e-14	0.001
cg00332153	BANK1	0.219229	0.635302	0.416073	6.9e-14	0.001
cg18490846	C17orf73	0.770883	0.430767	-0.340116	6.9e-14	0.001
cg19764555	AHNAK	0.246781	0.484698	0.237917	7.1e-14	0.001
cg03916421	LOC132321	0.473216	0.244384	-0.228832	7.2e-14	0.001
cg26233914	ITGAX	0.332599	0.131279	-0.20132	7.2e-14	0.001
cg05461841	LOC124220	0.642933	0.379207	-0.263727	7.3e-14	0.001
cg04081402	TCN2	0.421871	0.688017	0.266146	7.5e-14	0.001
cg25414165	C10orf11	0.697747	0.381102	-0.316645	7.6e-14	0.001
cg26545162	LGICZ1	0.664409	0.29855	-0.365859	8e-14	0.001
cg15298323	ACAT2	0.16533	0.397002	0.231672	8.1e-14	0.001
cg15952487	CD1B	0.547506	0.243145	-0.304361	8.2e-14	0.001
cg23581186	KRTAP21-2	0.788295	0.522739	-0.265556	8.2e-14	0.001
cg00718513		0.580465	0.21515	-0.365315	8.3e-14	0.001
cg20630386	AFP	0.792737	0.559054	-0.233684	8.3e-14	0.001
cg21992250	SLC15A3	0.498774	0.712107	0.213333	8.3e-14	0.001
cg19654437	ALS2CR7	0.514492	0.306181	-0.208311	9.1e-14	0.001
cg04999691	C7orf29	0.358452	0.151919	-0.206534	9.2e-14	0.001
cg17339202	SYNC1	0.370506	0.07573	-0.294777	9.3e-14	0.001
cg05949173	IL1F10	0.642519	0.369487	-0.273033	9.5e-14	0.001
cg15364618	CIDEB	0.520712	0.732493	0.21178	9.5e-14	0.001
cg01351032	CIITA	0.631529	0.207144	-0.424385	9.6e-14	0.001
cg08020808	CMA1	0.432835	0.223702	-0.209134	9.6e-14	0.001
cg07152925	S100B	0.46312	0.224412	-0.238708	9.8e-14	0.001
cg05554718	HIST1H1D	0.607459	0.312173	-0.295286	9.9e-14	0.001
cg06214007	GBP6	0.640289	0.388983	-0.251306	9.9e-14	0.001
cg12234947	GNAT2	0.631078	0.344104	-0.286973	1e-13	0.001
cg12626411	PRG4	0.78923	0.419873	-0.369357	1e-13	0.001
cg19220825	AQP5	0.690541	0.422114	-0.268427	1e-13	0.001
cg19764418	RYR2	0.546596	0.80578	0.259184	1e-13	0.001
cg20015689	SEMG1	0.576154	0.291121	-0.285033	1e-13	0.001
cg27365426	ARHGAP15	0.727725	0.51771	-0.210015	1e-13	0.001
cg01713938	IFNA13	0.922588	0.694004	-0.228584	1.1e-13	0.001
cg02647265	FLJ22471	0.345231	0.613242	0.26801	1.1e-13	0.001
cg03465320	TAP1	0.678299	0.319212	-0.359087	1.1e-13	0.001
cg03933322	CSAD	0.440565	0.056216	-0.384349	1.1e-13	0.001
cg07974891	ITGB1BP1	0.574819	0.361726	-0.213093	1.1e-13	0.001
cg10019507	SSTR4	0.450835	0.727543	0.276708	1.1e-13	0.001
cg11504740	GPR152	0.519366	0.294112	-0.225254	1.1e-13	0.001
cg14209518	NNMT	0.689748	0.395376	-0.294372	1.1e-13	0.001
cg18939260	MTSS1	0.528073	0.91496	0.386887	1.1e-13	0.001
cg23732024	LY96	0.619487	0.238282	-0.381206	1.1e-13	0.001
cg26806924	PROCR	0.255253	0.044964	-0.21029	1.1e-13	0.001
cg07326586	UBD	0.641626	0.376925	-0.264701	1.2e-13	0.001
cg08623383	C1orf38	0.565655	0.285482	-0.280173	1.2e-13	0.001
cg09585781	CSH2	0.638265	0.410989	-0.227276	1.2e-13	0.001
cg19616230	SLC34A2	0.394677	0.686118	0.29144	1.2e-13	0.001
cg24468890	HDAC1	0.419076	0.124656	-0.294419	1.2e-13	0.001
cg00892393	MGC35212	0.769395	0.557878	-0.211517	1.3e-13	0.001
cg07926025	CER1	0.753774	0.468616	-0.285157	1.3e-13	0.001
cg08356693	ITLN1	0.716849	0.392874	-0.323976	1.3e-13	0.001
cg15091410	IL31RA	0.764	0.479715	-0.284285	1.3e-13	0.001
cg16264526	EDNRA	0.776552	0.49503	-0.281522	1.3e-13	0.001
cg24603941	MIA2	0.777129	0.553889	-0.223239	1.3e-13	0.001
cg25322008	OR51E2	0.689331	0.39003	-0.2993	1.3e-13	0.001
cg27120999	HSPA2	0.238768	0.793347	0.554579	1.3e-13	0.001
cg01432087	FLJ21749	0.828443	0.470429	-0.358014	1.4e-13	0.001
cg04123409	SDS	0.398222	0.141989	-0.256233	1.4e-13	0.001
cg18109798	SLCO1C1	0.441705	0.198375	-0.243331	1.4e-13	0.001
cg26251865	IRGC	0.570512	0.347417	-0.223095	1.4e-13	0.001
cg26920757	SH2D3C	0.496774	0.255776	-0.240998	1.4e-13	0.001
cg00684178	NEU4	0.568788	0.318984	-0.249804	1.5e-13	0.001
cg04754011	GPR44	0.727883	0.361828	-0.366055	1.5e-13	0.001
cg04907257	ADCY2	0.520107	0.733601	0.213494	1.5e-13	0.001
cg05091653	SP100	0.495752	0.262252	-0.2335	1.5e-13	0.001
cg11052143	ALS2CR11	0.282198	0.642455	0.360257	1.5e-13	0.001
cg15321211	HNRPF	0.272734	0.59115	0.318416	1.5e-13	0.001
cg19404979	ELSPBP1	0.662941	0.282543	-0.380398	1.5e-13	0.001
cg22168676	OFCC1	0.589404	0.343655	-0.245749	1.5e-13	0.001
cg24529858	F11	0.81423	0.454572	-0.359659	1.5e-13	0.001
cg26955850	OXT	0.431775	0.686328	0.254553	1.5e-13	0.001
cg26987645	FMOD	0.687909	0.271051	-0.416858	1.5e-13	0.001
cg27067618	CYP4F3	0.555604	0.321157	-0.234446	1.5e-13	0.001
cg00615241	PRTN3	0.469457	0.255424	-0.214033	1.6e-13	0.001
cg03167763	UBXD3	0.399946	0.669923	0.269977	1.6e-13	0.001
cg05761971	FAM82A	0.916074	0.64624	-0.269834	1.6e-13	0.001
cg07236769	IFNW1	0.867808	0.624714	-0.243094	1.6e-13	0.001
cg11119884	SEC63D1	0.875524	0.621489	-0.254036	1.6e-13	0.001
cg11724759	RPE65	0.46262	0.232901	-0.229719	1.6e-13	0.001
cg12925542	WDR49	0.707394	0.47863	-0.228764	1.6e-13	0.001
cg16263182	HBA2	0.33484	0.125751	-0.209089	1.6e-13	0.001
cg17460386	FAIM3	0.735332	0.513276	-0.222057	1.6e-13	0.001
cg10135708	UCN2	0.806326	0.506226	-0.3001	1.7e-13	0.001
cg22721827	NTN2L	0.509727	0.234093	-0.275634	1.7e-13	0.001
cg00899659	ZNF22	0.555526	0.24329	-0.312236	1.8e-13	0.001
cg07348311	IFIH1	0.270841	0.043772	-0.22707	1.8e-13	0.001
cg10375110	CHRNA9	0.676217	0.44708	-0.229137	1.8e-13	0.001
cg06399881	TMPRSS11B	0.851461	0.641815	-0.209646	1.9e-13	0.001
cg12754854	PHYHD1	0.535623	0.324701	-0.210923	1.9e-13	0.001
cg21065959	LCE1E	0.708259	0.467044	-0.241216	1.9e-13	0.001
cg24134767	HTR3A	0.611939	0.340707	-0.271233	1.9e-13	0.001
cg25485913	NTF5	0.492059	0.271511	-0.220547	1.9e-13	0.001
cg03621001	RAB8A	0.626944	0.878697	0.251753	2e-13	0.001
cg13112511	PDE4D	0.309611	0.550609	0.240998	2e-13	0.001
cg13995453	KLRB1	0.902154	0.695997	-0.206158	2e-13	0.001
cg14600885	MYOZ3	0.535986	0.236836	-0.29915	2e-13	0.001
cg15727249	APOA4	0.729495	0.326067	-0.403427	2e-13	0.001
cg17342283	PRG1	0.593194	0.272131	-0.321063	2e-13	0.001
cg19803984	SNRPN	0.46565	0.239888	-0.225762	2e-13	0.001
cg21491308	TEX101	0.579288	0.305045	-0.274243	2e-13	0.001
cg23276115	GRAP	0.486168	0.142043	-0.344125	2e-13	0.001
cg24765079	CDH1	0.354876	0.760162	0.405286	2e-13	0.001
cg25462303	GCET2	0.719281	0.434489	-0.284792	2e-13	0.001
cg06224510	ITIH2	0.598213	0.344106	-0.254106	2.1e-13	0.001
cg02017155	FFAR3	0.599152	0.363614	-0.235539	2.2e-13	0.001
cg03167883	FLJ46365	0.725045	0.414215	-0.31083	2.2e-13	0.001
cg03483626	KCNA3	0.19356	0.539299	0.345739	2.2e-13	0.001
cg04716261	ARPM2	0.570585	0.354349	-0.216235	2.2e-13	0.001
cg15739437	TSLP	0.634026	0.418227	-0.215799	2.2e-13	0.001
cg24623694	PRX	0.424116	0.173231	-0.250885	2.2e-13	0.001
cg25214346	NR1I3	0.787023	0.522061	-0.264962	2.2e-13	0.001
cg08569678	LY6K	0.654963	0.311295	-0.343668	2.3e-13	0.001
cg13718960	RNASE1	0.486488	0.709695	0.223207	2.3e-13	0.001
cg14598387	OR1N1	0.550993	0.305769	-0.245224	2.3e-13	0.001
cg14898892	SHRM	0.729781	0.361632	-0.368149	2.3e-13	0.001
cg06479216	IFNA16	0.804787	0.583592	-0.221195	2.4e-13	0.001
cg09745307	AGXT2	0.863858	0.565242	-0.298616	2.4e-13	0.001
cg10608341	HESX1	0.774459	0.469082	-0.305377	2.4e-13	0.001
cg20131968	CCDC47	0.498647	0.263607	-0.23504	2.4e-13	0.001
cg21838334	NES	0.295067	0.049775	-0.245292	2.4e-13	0.001
cg01346152	DHRS3	0.506314	0.753822	0.247508	2.5e-13	0.001
cg22373097	KRTAP21-1	0.844155	0.541356	-0.302799	2.5e-13	0.001
cg25775449	LTB4R	0.916833	0.712196	-0.204637	2.5e-13	0.001
cg04164824	SIGLEC9	0.66863	0.455128	-0.213502	2.6e-13	0.001
cg10431340	MPZ	0.839954	0.361912	-0.478042	2.6e-13	0.001
cg11394785	LTC4S	0.58583	0.349787	-0.236043	2.6e-13	0.001
cg13798376	DSPG3	0.854932	0.573868	-0.281064	2.6e-13	0.001
cg15915418	TLE1	0.078764	0.462413	0.383649	2.6e-13	0.001
cg22136365	TAT	0.385781	0.165417	-0.220364	2.6e-13	0.001
cg22609784	MSX1	0.470317	0.690171	0.219854	2.6e-13	0.001
cg23557926	CFH	0.471966	0.221064	-0.250902	2.6e-13	0.001
cg04230060	SUSD1	0.335535	0.682504	0.346969	2.7e-13	0.001
cg07906724	CHRNA6	0.806573	0.591432	-0.21514	2.7e-13	0.001
cg13656062	CYP4F2	0.79052	0.514825	-0.275695	2.7e-13	0.001
cg17964955	RBP3	0.753643	0.364994	-0.388649	2.7e-13	0.001
cg00852964	VNN1	0.636361	0.336653	-0.299707	2.8e-13	0.001
cg05820087	ATP13A4	0.514326	0.210529	-0.303797	2.8e-13	0.001
cg16547529	FLJ33790	0.466624	0.694291	0.227667	2.8e-13	0.001
cg21578207	C1orf164	0.804354	0.602361	-0.201993	2.8e-13	0.001
cg07730301	ALDH3B1	0.391032	0.098121	-0.292911	2.9e-13	0.001
cg16008138	RNF190	0.514218	0.299282	-0.214936	2.9e-13	0.001
cg17994910	FLJ20972	0.889104	0.687076	-0.202028	2.9e-13	0.001
cg18216249	FLJ21908	0.543397	0.330492	-0.212905	2.9e-13	0.001
cg22792910	ANXA4	0.615068	0.367213	-0.247855	2.9e-13	0.001
cg25674286	ADORA3	0.594925	0.351957	-0.242968	2.9e-13	0.001
cg10585462	C4orf7	0.898838	0.65305	-0.245788	3e-13	0.001
cg16779976	BLNK	0.679702	0.362428	-0.317274	3.1e-13	0.001
cg25780543	HTR5A	0.287119	0.559513	0.272394	3.1e-13	0.001
cg26207503	MYF5	0.522269	0.734131	0.211862	3.1e-13	0.001
cg04570669	APIN	0.880078	0.600737	-0.279341	3.2e-13	0.001
cg08317263	CCDC69	0.493371	0.245931	-0.24744	3.2e-13	0.001
cg09682183	UNC93A	0.806106	0.468326	-0.33778	3.2e-13	0.001
cg12966875	SLPI	0.59365	0.250128	-0.343522	3.2e-13	0.001
cg18833140	HABP2	0.645414	0.342675	-0.302739	3.2e-13	0.001
cg03718677	TMOD4	0.771147	0.537552	-0.233595	3.3e-13	0.001
cg23183296	UGT2B28	0.826144	0.580149	-0.245994	3.3e-13	0.001
cg07443748	CESK1	0.723179	0.372426	-0.350753	3.4e-13	0.001
cg08831348	EML2	0.591295	0.19738	-0.393916	3.4e-13	0.001
cg05331214	SCN7A	0.643348	0.410324	-0.233025	3.6e-13	0.001
cg13523386	AMBN	0.632116	0.376346	-0.255769	3.6e-13	0.001
cg01288089	CXCL10	0.649166	0.412784	-0.236382	3.7e-13	0.001
cg04545516	SEMG1	0.649566	0.387245	-0.262321	3.7e-13	0.001
cg22373112	RAB5C	0.355422	0.585953	0.230531	3.7e-13	0.001
cg24088438	URP2	0.737399	0.523458	-0.213942	3.7e-13	0.001
cg08972170	Ells1	0.345511	0.798578	0.453066	3.8e-13	0.001
cg19382714	MOG	0.575031	0.345715	-0.229316	3.8e-13	0.001
cg03100752	ASNA1	0.640272	0.840561	0.200289	3.9e-13	0.001
cg07237830	BSCL2	0.285325	0.509363	0.224038	3.9e-13	0.001
cg09447105	PDE6H	0.80681	0.456665	-0.350145	3.9e-13	0.001
cg09558502	OVGP1	0.431105	0.205638	-0.225467	3.9e-13	0.001
cg13980719	TNP1	0.909065	0.670936	-0.23813	3.9e-13	0.001
cg20713492	AQP10	0.537465	0.221329	-0.316137	4e-13	0.001
cg02131853	FLJ23235	0.740437	0.470665	-0.269772	4.1e-13	0.001
cg03417466	TYR	0.853776	0.616637	-0.23714	4.1e-13	0.001
cg05163071	RETNLB	0.799387	0.457868	-0.341519	4.1e-13	0.001
cg06911113	UBXD3	0.352692	0.689221	0.33653	4.1e-13	0.001
cg23414387	CYP4B1	0.70757	0.412293	-0.295277	4.1e-13	0.001
cg10634424	LUM	0.8168	0.591038	-0.225762	4.2e-13	0.001
cg26777475	PCOLCE	0.822903	0.519286	-0.303617	4.2e-13	0.001
cg02727423	EML1	0.320104	0.676079	0.355975	4.3e-13	0.001
cg02774160	GGT1	0.602701	0.396657	-0.206044	4.3e-13	0.001
cg19110684	HAVCR2	0.75613	0.350756	-0.405374	4.3e-13	0.001
cg06501070	EDG7	0.798093	0.39717	-0.400923	4.5e-13	0.001
cg12927617	ORM1	0.548125	0.324937	-0.223188	4.6e-13	0.001
cg13553204	CNKSR1	0.846661	0.635945	-0.210717	4.6e-13	0.001
cg19561186	GUCA1C	0.895132	0.625365	-0.269767	4.6e-13	0.001
cg15238224	TRIM31	0.6146	0.312202	-0.302397	4.7e-13	0.001
cg20099806	CCDC47	0.490481	0.250814	-0.239666	4.7e-13	0.001
cg20981615	TXK	0.694088	0.341895	-0.352193	4.7e-13	0.001
cg06495803	TNFRSF7	0.723121	0.465926	-0.257195	4.8e-13	0.001
cg11498156	TLX1	0.633132	0.401671	-0.231461	4.8e-13	0.001
cg00995520	KCNA3	0.333261	0.575753	0.242492	4.9e-13	0.001
cg12501949	FLJ39502	0.867664	0.663227	-0.204437	4.9e-13	0.001
cg16935075	TPH1	0.91978	0.703858	-0.215923	4.9e-13	0.001
cg26215428	PKD2	0.549466	0.841484	0.292018	4.9e-13	0.001
cg02797569	PCOLCE	0.775545	0.384967	-0.390578	5e-13	0.001
cg10874403	POU1F1	0.726804	0.511951	-0.214853	5e-13	0.001
cg18680834	ZNF536	0.376865	0.638891	0.262026	5e-13	0.001
cg21604615	SYTL1	0.566004	0.320031	-0.245973	5e-13	0.001
cg16725130	MMP19	0.411651	0.199479	-0.212172	5.1e-13	0.001
cg02506908	HPD	0.841553	0.410931	-0.430622	5.4e-13	0.001
cg04275881	SLAMF8	0.780993	0.578064	-0.202928	5.4e-13	0.001
cg22045288	C10orf91	0.75741	0.5441	-0.21331	5.4e-13	0.001
cg10078415	ACSM3	0.623927	0.388458	-0.235469	5.5e-13	0.001
cg24781100	MYBPC1	0.731392	0.500939	-0.230453	5.5e-13	0.001
cg25141995	VDAC1	0.58212	0.787571	0.205451	5.5e-13	0.001
cg27104271	SLCO2B1	0.480894	0.136727	-0.344167	5.5e-13	0.001
cg04312209	IL7R	0.497593	0.2469	-0.250694	5.6e-13	0.001
cg16097772	LYZ	0.731507	0.524711	-0.206796	5.6e-13	0.001
cg04369341	C20orf100	0.328124	0.547034	0.21891	5.7e-13	0.001
cg10383428	CNAP1	0.711513	0.434383	-0.27713	5.7e-13	0.001
cg12376406	FAM12B	0.699031	0.390714	-0.308317	5.7e-13	0.001
cg14611112	LCN6	0.659023	0.458676	-0.200347	5.7e-13	0.001
cg18085517	TRPM1	0.450055	0.230922	-0.219132	5.7e-13	0.001
cg22282941	HLA-DQA2	0.591248	0.304152	-0.287096	5.8e-13	0.001
cg16899306	HLA-DQB2	0.896668	0.592619	-0.304049	5.9e-13	0.001
cg19510180	TMPRSS11B	0.823458	0.575625	-0.247833	5.9e-13	0.001
cg20176989	KIR3DL2	0.719941	0.495537	-0.224405	5.9e-13	0.001
cg27631817	OFCC1	0.609409	0.348925	-0.260484	5.9e-13	0.001
cg01888566	MEST	0.282927	0.67538	0.392453	6e-13	0.001
cg02089348	TMEM129	0.578792	0.355851	-0.222941	6e-13	0.001
cg22672790	GABRA6	0.699699	0.211486	-0.488212	6.1e-13	0.001
cg00745735	FLJ14437	0.879374	0.675577	-0.203797	6.2e-13	0.001
cg06776256	GPRC5A	0.41879	0.174448	-0.244343	6.2e-13	0.001
cg17199658	MGC39715	0.558516	0.28852	-0.269997	6.2e-13	0.001
cg24646414	GATA4	0.269994	0.589267	0.319272	6.2e-13	0.001
cg08418111	LDHC	0.369225	0.655581	0.286356	6.3e-13	0.001
cg08927738	BCAS1	0.760142	0.466263	-0.293879	6.3e-13	0.001
cg10569414	C21orf121	0.493395	0.268898	-0.224497	6.3e-13	0.001
cg03622431	DNASE2B	0.883561	0.683372	-0.200189	6.4e-13	0.001
cg02965078	GPR44	0.647768	0.437108	-0.21066	6.6e-13	0.001
cg03764585	FMOD	0.705733	0.240885	-0.464849	6.6e-13	0.001
cg02255732	FLJ46154	0.751849	0.501069	-0.25078	6.7e-13	0.001
cg12971694	CD72	0.459627	0.116528	-0.343099	6.9e-13	0.001
cg22505977	SLC36A2	0.701919	0.435551	-0.266368	6.9e-13	0.001
cg15531099	LCE1D	0.765989	0.480855	-0.285134	7e-13	0.001
cg26499286	KRTAP17-1	0.572512	0.235927	-0.336585	7e-13	0.001
cg02310296	MMP9	0.352067	0.119202	-0.232866	7.1e-13	0.001
cg09426307	SEC14L3	0.594562	0.322658	-0.271904	7.1e-13	0.001
cg16028753	PODN	0.364752	0.116512	-0.24824	7.1e-13	0.001
cg21402035	GALR3	0.769613	0.503645	-0.265968	7.1e-13	0.001
cg17306637	CLDN20	0.598563	0.816375	0.217812	7.2e-13	0.001
cg22971191	SLC10A2	0.539716	0.33736	-0.202356	7.2e-13	0.001
cg27390220	RIS1	0.753448	0.464771	-0.288677	7.3e-13	0.001
cg14387505	ERAF	0.696978	0.400301	-0.296677	7.6e-13	0.001
cg22959932	C3orf32	0.897759	0.62487	-0.272889	7.6e-13	0.001
cg00240880	WISP2	0.713679	0.467303	-0.246377	7.7e-13	0.001
cg12315311	UNQ3033	0.512127	0.266479	-0.245649	7.8e-13	0.001
cg13105904	KIAA0323	0.453397	0.721086	0.267689	7.8e-13	0.001
cg17699374	MGC35206	0.758395	0.456381	-0.302014	7.9e-13	0.001
cg19103609	PKN1	0.332854	0.648501	0.315647	7.9e-13	0.001
cg01512854	PCDHB3	0.447836	0.660739	0.212903	8e-13	0.001
cg12105450	CASP10	0.466395	0.251034	-0.21536	8e-13	0.001
cg23499956	S100A16	0.640533	0.393314	-0.247219	8.2e-13	0.001
cg07260017	CSF1R	0.640942	0.247963	-0.39298	8.3e-13	0.001
cg15149645	P8	0.822392	0.53052	-0.291873	8.3e-13	0.001
cg26673195	G6PC	0.647782	0.213236	-0.434545	8.4e-13	0.001
cg20664201	INHBE	0.740536	0.436389	-0.304148	8.6e-13	0.001
cg12532667	EMCN	0.852068	0.58646	-0.265608	8.7e-13	0.001
cg23571857	BIRC4BP	0.640325	0.365876	-0.274449	8.8e-13	0.001
cg26647453	C4orf17	0.497785	0.274328	-0.223457	8.8e-13	0.001
cg03171924	RUNX3	0.229495	0.451916	0.222421	9e-13	0.001
cg04488758	USP44	0.506719	0.229639	-0.27708	9.1e-13	0.001
cg08126211	KAAG1	0.286202	0.65623	0.370028	9.1e-13	0.001
cg05697976	MLSTD1	0.872658	0.637169	-0.235489	9.2e-13	0.001
cg02017109	WDR41	0.349682	0.561942	0.212259	9.4e-13	0.001
cg02554564	NTF3	0.762195	0.53385	-0.228346	9.4e-13	0.001
cg03762535	HAO2	0.853013	0.511628	-0.341385	9.6e-13	0.001
cg06827038	WFIKKN2	0.66156	0.434796	-0.226764	9.6e-13	0.001
cg14982472	ABCG1	0.740414	0.469496	-0.270918	9.7e-13	0.001
cg24447890	LMAN1L	0.879353	0.592362	-0.286991	9.7e-13	0.001
cg05767404	C1orf150	0.823805	0.448639	-0.375166	9.9e-13	0.001
cg02192520	RDH5	0.557678	0.260988	-0.29669	1e-12	0.001
cg07935264	IL1B	0.565238	0.306922	-0.258316	1e-12	0.001
cg20973210	C19orf35	0.354899	0.61462	0.25972	1e-12	0.001
cg06021171	SPOCK3	0.810372	0.358873	-0.451499	1.1e-12	0.001
cg06836849	SLC17A8	0.417923	0.217496	-0.200428	1.1e-12	0.001
cg09848074	FLJ44186	0.806042	0.562698	-0.243344	1.1e-12	0.001
cg12064929	MGC16186	0.751607	0.502808	-0.2488	1.1e-12	0.001
cg18499731	HBII-438B	0.773221	0.564576	-0.208645	1.1e-12	0.001
cg20025970	ABCC9	0.872177	0.670498	-0.201678	1.1e-12	0.001
cg23696618	SERPINB10	0.836273	0.582735	-0.253538	1.1e-12	0.001
cg01254505	BST2	0.328505	0.066714	-0.261792	1.2e-12	0.001
cg04806409	TFF3	0.883207	0.569059	-0.314148	1.2e-12	0.001
cg07260592	LPA	0.211874	0.67168	0.459806	1.2e-12	0.001
cg07713493	PCTK3	0.278079	0.514451	0.236372	1.2e-12	0.001
cg07753583	LRRC61	0.173166	0.500678	0.327512	1.2e-12	0.001
cg09196942	PRAMEF1	0.786775	0.560022	-0.226753	1.2e-12	0.001
cg09358725	LMO2	0.821295	0.584068	-0.237227	1.2e-12	0.001
cg10329418	PON3	0.466289	0.716932	0.250643	1.2e-12	0.001
cg11916609	IL1RL1	0.778406	0.45398	-0.324426	1.2e-12	0.001
cg12072001	SPON2	0.521357	0.310911	-0.210447	1.2e-12	0.001
cg12513379	OR10H2	0.580774	0.370548	-0.210226	1.2e-12	0.001
cg13997435	S100A2	0.629553	0.286931	-0.342622	1.2e-12	0.001
cg14552982	EXOSC2	0.276384	0.509189	0.232805	1.2e-12	0.001
cg16080552	TACSTD2	0.339902	0.642604	0.302702	1.2e-12	0.001
cg18582689	UNQ9356	0.83727	0.419706	-0.417564	1.2e-12	0.001
cg19118077	AKR1C3	0.535093	0.267029	-0.268064	1.2e-12	0.001
cg21126943	CEACAM6	0.352922	0.147299	-0.205623	1.2e-12	0.001
cg09088834	KIAA0980	0.278449	0.558426	0.279977	1.3e-12	0.001
cg10784813	SOCS1	0.539051	0.791834	0.252782	1.3e-12	0.001
cg14695751	ALS2CR7	0.579504	0.306732	-0.272772	1.3e-12	0.001
cg21522988	MLSTD1	0.769495	0.568514	-0.200981	1.3e-12	0.001
cg25946374	IL22RA1	0.687174	0.447597	-0.239577	1.3e-12	0.001
cg02046532	DEFB129	0.824859	0.548973	-0.275886	1.4e-12	0.001
cg03082060	LGALS8	0.823518	0.569124	-0.254394	1.4e-12	0.001
cg03667047	KL	0.449963	0.714107	0.264144	1.4e-12	0.001
cg07942995	ZSCAN1	0.41547	0.651544	0.236074	1.4e-12	0.001
cg08489623	FLJ44060	0.691499	0.451128	-0.240371	1.4e-12	0.001
cg12045829	TNFSF12	0.172225	0.469726	0.297501	1.4e-12	0.001
cg13351406	LOC284912	0.826183	0.549909	-0.276275	1.4e-12	0.001
cg17542385	LCE4A	0.727821	0.425107	-0.302714	1.4e-12	0.001
cg20870559	OAS2	0.657175	0.369421	-0.287754	1.4e-12	0.001
cg23889010	SLPI	0.77212	0.559188	-0.212932	1.4e-12	0.001
cg00136405	IL21	0.741523	0.372185	-0.369337	1.5e-12	0.001
cg03532879	SMAF1	0.720235	0.487361	-0.232874	1.5e-12	0.001
cg06378617	KRT23	0.871866	0.666255	-0.205611	1.5e-12	0.001
cg09009380	PKP1	0.351232	0.694197	0.342965	1.5e-12	0.001
cg15555014	SYNGR2	0.776111	0.51932	-0.256791	1.5e-12	0.001
cg18862260	GDF8	0.555643	0.33688	-0.218763	1.5e-12	0.001
cg19125606	AGT	0.519458	0.306746	-0.212712	1.5e-12	0.001
cg22980079	C4orf8	0.593425	0.798971	0.205546	1.5e-12	0.001
cg25141490	IL17B	0.639433	0.350782	-0.288651	1.5e-12	0.001
cg01193293	SIGLEC7	0.541276	0.303295	-0.237981	1.6e-12	0.001
cg03996822	RASSF6	0.59262	0.356814	-0.235806	1.6e-12	0.001
cg06501084	KCNH5	0.803404	0.541571	-0.261833	1.6e-12	0.001
cg10371914	C8orf34	0.878906	0.605886	-0.27302	1.6e-12	0.001
cg22152192	CRYM	0.823009	0.614173	-0.208836	1.6e-12	0.001
cg24480859	SLC2A5	0.274238	0.072497	-0.201741	1.6e-12	0.001
cg25427638	CYP2A7	0.850952	0.469823	-0.381129	1.6e-12	0.001
cg27269917	SLC5A10	0.527495	0.271205	-0.25629	1.6e-12	0.001
cg06570843	FABP2	0.904639	0.671492	-0.233147	1.7e-12	0.001
cg09276363	KCND3	0.29733	0.554933	0.257603	1.7e-12	0.001
cg13235447	IFNA2	0.668926	0.344086	-0.32484	1.7e-12	0.001
cg20789824	OLFML2A	0.481211	0.170074	-0.311137	1.7e-12	0.001
cg23818978	AMICA1	0.860893	0.652877	-0.208016	1.7e-12	0.001
cg24167037	ITGB2	0.70443	0.399485	-0.304945	1.7e-12	0.001
cg00427635	TBC1D21	0.627918	0.423592	-0.204326	1.8e-12	0.001
cg01237132	CST2	0.916932	0.715677	-0.201254	1.8e-12	0.001
cg04601137	ADAMTSL5	0.690894	0.443006	-0.247888	1.8e-12	0.001
cg07484827	CHRNA10	0.674699	0.456045	-0.218654	1.8e-12	0.001
cg08300860	LDB3	0.703448	0.923503	0.220055	1.8e-12	0.001
cg20073553	BAPX1	0.213134	0.498103	0.284969	1.8e-12	0.001
cg21130374	MX2	0.709976	0.493261	-0.216715	1.8e-12	0.001
cg26112639	CIAS1	0.801676	0.57696	-0.224716	1.8e-12	0.001
cg04032226	NAGS	0.384319	0.157464	-0.226854	1.9e-12	0.001
cg05252264	FCAR	0.620341	0.413357	-0.206984	1.9e-12	0.001
cg10226546	NFATC2	0.228254	0.540937	0.312683	1.9e-12	0.001
cg11295113	FOLR2	0.735435	0.389617	-0.345818	1.9e-12	0.001
cg22628926	SLC25A11	0.664961	0.422765	-0.242196	1.9e-12	0.001
cg25600236	C4orf7	0.857348	0.472345	-0.385003	1.9e-12	0.001
cg25944100	MS4A3	0.514618	0.192953	-0.321664	1.9e-12	0.001
cg26059632	SPRR2A	0.697196	0.467225	-0.229972	1.9e-12	0.001
cg03584220	XCL2	0.88967	0.678532	-0.211138	2e-12	0.001
cg09937039	BATF	0.538726	0.293187	-0.24554	2e-12	0.001
cg13733733	LILRA3	0.75851	0.386447	-0.372063	2e-12	0.001
cg16408565	ORM2	0.763214	0.533325	-0.229888	2e-12	0.001
cg25997474	ADH1C	0.735803	0.357447	-0.378356	2e-12	0.001
cg01963696	ELA2	0.8031	0.412043	-0.391057	2.1e-12	0.001
cg14345882	BTN3A2	0.619587	0.406702	-0.212884	2.1e-12	0.001
cg16517394	TNFSF4	0.471452	0.115828	-0.355625	2.1e-12	0.001
cg20587168	MGC33407	0.232407	0.460912	0.228505	2.1e-12	0.001
cg20661303	LEFTY2	0.710324	0.411171	-0.299153	2.1e-12	0.001
cg01623187	FAM112A	0.808637	0.530191	-0.278446	2.2e-12	0.001
cg03536003	TMPRSS11D	0.881846	0.640018	-0.241828	2.2e-12	0.001
cg04286933	APOBEC3G	0.52264	0.253386	-0.269254	2.2e-12	0.001
cg09425611	CES1	0.734212	0.479106	-0.255106	2.2e-12	0.001
cg12354377	ANK3	0.252573	0.550451	0.297878	2.2e-12	0.001
cg12435792	PDE6B	0.760539	0.453995	-0.306544	2.2e-12	0.001
cg14409083	EMP1	0.317251	0.067973	-0.249278	2.2e-12	0.001
cg18239253	DEFB32	0.73432	0.478133	-0.256186	2.2e-12	0.001
cg20939319	TEX15	0.806339	0.570272	-0.236067	2.2e-12	0.001
cg27504991	CUL7	0.651568	0.341351	-0.310217	2.2e-12	0.001
cg02915544	PSMAL	0.807175	0.578892	-0.228283	2.3e-12	0.001
cg05446471	HDAC11	0.430503	0.732749	0.302246	2.3e-12	0.001
cg07463059	IFI16	0.390985	0.169611	-0.221374	2.3e-12	0.001
cg08244028	MSH3	0.719801	0.344096	-0.375706	2.3e-12	0.001
cg10061138	STAB1	0.610712	0.397344	-0.213368	2.3e-12	0.001
cg15473904	MRPL41	0.170112	0.391386	0.221274	2.3e-12	0.001
cg18959478	PRKCDBP	0.326009	0.588589	0.26258	2.3e-12	0.001
cg19868730	POPDC2	0.868998	0.625811	-0.243188	2.3e-12	0.001
cg25133685	OR2W1	0.515449	0.310125	-0.205324	2.3e-12	0.001
cg26366091	CHI3L2	0.690097	0.31446	-0.375637	2.3e-12	0.001
cg11706163	C9	0.706784	0.423085	-0.283699	2.4e-12	0.001
cg22262140	FLJ36046	0.590333	0.386373	-0.203959	2.4e-12	0.001
cg16601861	ALDH1A1	0.378358	0.171999	-0.20636	2.5e-12	0.001
cg03001305	STAT5A	0.520964	0.120666	-0.400298	2.6e-12	0.001
cg04315771	IL4I1	0.339762	0.559013	0.219251	2.7e-12	0.001
cg21197871	C8orf38	0.33337	0.55133	0.21796	2.7e-12	0.001
cg25635500	RRP22	0.407926	0.639175	0.231249	2.7e-12	0.001
cg00577167	ALDOB	0.856658	0.647816	-0.208841	2.8e-12	0.001
cg13119609	APOC2	0.693119	0.452904	-0.240215	2.8e-12	0.001
cg16379513	TSSK3	0.72872	0.957899	0.229179	2.8e-12	0.001
cg16543027	PLCB2	0.686964	0.469211	-0.217753	2.8e-12	0.001
cg20692181	RETN	0.862407	0.63799	-0.224417	2.8e-12	0.001
cg19399100	UGT2A1	0.881191	0.659057	-0.222134	2.9e-12	0.001
cg08072716	GPR62	0.370927	0.592445	0.221518	3e-12	0.001
cg11081833	LGALS2	0.779661	0.509605	-0.270056	3e-12	0.001
cg17397493	PRLR	0.776401	0.571658	-0.204743	3e-12	0.001
cg17506742	IL10RB	0.265727	0.048108	-0.217619	3e-12	0.001
cg09163021	RAPSN	0.810776	0.554557	-0.256219	3.1e-12	0.001
cg22730004	SPTA1	0.593881	0.247977	-0.345905	3.1e-12	0.001
cg11733245	IL2RA	0.934564	0.713556	-0.221008	3.2e-12	0.001
cg13459560	CSN3	0.945481	0.697226	-0.248254	3.2e-12	0.001
cg19884600	PYHIN1	0.954014	0.745487	-0.208526	3.2e-12	0.001
cg20684549	PRG2	0.361387	0.602242	0.240854	3.2e-12	0.001
cg23254045	TMCO5	0.787041	0.540996	-0.246045	3.2e-12	0.001
cg04008843	TTR	0.827693	0.460475	-0.367217	3.3e-12	0.001
cg08349806	FLJ39599	0.06497	0.319011	0.254042	3.3e-12	0.001
cg13060154	DAB2IP	0.33119	0.080781	-0.250409	3.3e-12	0.001
cg15765694	PPP3R2	0.697414	0.249896	-0.447518	3.3e-12	0.001
cg17016000	RIN2	0.170883	0.505488	0.334605	3.3e-12	0.001
cg25949363	TMEM92	0.534553	0.262831	-0.271722	3.3e-12	0.001
cg27404050	PRODH2	0.817189	0.594449	-0.22274	3.3e-12	0.001
cg07837085	SLAMF7	0.876266	0.564712	-0.311554	3.4e-12	0.001
cg11122968	CD33	0.6926	0.392139	-0.300461	3.4e-12	0.001
cg12970084	ELF3	0.81566	0.580989	-0.234672	3.4e-12	0.001
cg15660498	LOC148137	0.150961	0.380247	0.229286	3.4e-12	0.001
cg19824441	ADMR	0.823393	0.599806	-0.223586	3.4e-12	0.001
cg27016494	DLX5	0.245806	0.516786	0.27098	3.5e-12	0.001
cg00933411	DLC1	0.698186	0.485511	-0.212675	3.6e-12	0.001
cg06147863	SPI1	0.671573	0.458182	-0.213391	3.6e-12	0.001
cg11858029	UBIAD1	0.728033	0.526366	-0.201667	3.6e-12	0.001
cg12491659	FLJ33641	0.661319	0.279256	-0.382063	3.6e-12	0.001
cg19216731	CSRP3	0.815386	0.532199	-0.283187	3.6e-12	0.001
cg02844545	GCM2	0.368571	0.637221	0.268651	3.7e-12	0.001
cg15538820	OBP2B	0.644758	0.35467	-0.290088	3.7e-12	0.001
cg11826486	TMSL3	0.846898	0.561244	-0.285654	3.8e-12	0.001
cg10318258	RIPK3	0.893091	0.472469	-0.420622	3.9e-12	0.001
cg13481359	EGR4	0.37391	0.642054	0.268144	3.9e-12	0.001
cg21006686	NOS1	0.803592	0.446465	-0.357127	3.9e-12	0.001
cg23412777	PYGO1	0.648572	0.850666	0.202094	3.9e-12	0.001
cg15096140	MYO1B	0.393469	0.666101	0.272632	4e-12	0.001
cg15776355	C1R	0.488347	0.176979	-0.311369	4e-12	0.001
cg26718420	C12orf59	0.881982	0.53288	-0.349102	4e-12	0.001
cg02022375	KRTAP1-1	0.670115	0.419852	-0.250263	4.1e-12	0.001
cg19136075	NBL1	0.861564	0.654766	-0.206798	4.1e-12	0.001
cg20906802	OPN5	0.897971	0.690106	-0.207866	4.1e-12	0.001
cg15811427	FPR1	0.707955	0.394202	-0.313753	4.2e-12	0.001
cg16794682	CCND1	0.496533	0.715403	0.21887	4.2e-12	0.001
cg21458041	TNP2	0.82707	0.575835	-0.251236	4.2e-12	0.001
cg25358289	CD14	0.325503	0.683946	0.358443	4.2e-12	0.001
cg09259772	ARL4	0.314938	0.543961	0.229023	4.3e-12	0.001
cg12061236	AKAP12	0.288649	0.533517	0.244868	4.4e-12	0.001
cg00750606	CDA	0.726944	0.441652	-0.285292	4.5e-12	0.001
cg07829804	OLR1	0.661776	0.359472	-0.302304	4.6e-12	0.001
cg26511321	HOXA7	0.371228	0.601354	0.230127	4.6e-12	0.001
cg02110963	MGC40222	0.834504	0.560349	-0.274156	4.7e-12	0.001
cg09277575	AKR1D1	0.838129	0.541452	-0.296677	4.7e-12	0.001
cg11560645		0.764855	0.494278	-0.270577	4.7e-12	0.001
cg23464269	UGT1A3	0.752246	0.478109	-0.274137	4.7e-12	0.001
cg27470554	FCGR2A	0.788079	0.451103	-0.336976	4.7e-12	0.001
cg10269439	IL1F7	0.838201	0.590909	-0.247292	4.8e-12	0.001
cg27257408	ACSBG1	0.671344	0.324444	-0.3469	4.8e-12	0.001
cg08099701	GABRA5	0.911616	0.688219	-0.223397	4.9e-12	0.001
cg14944362	PDYN	0.347533	0.139518	-0.208016	4.9e-12	0.001
cg03192551	CGI-69	0.318091	0.610951	0.29286	5e-12	0.001
cg06425515	ADH7	0.744213	0.493976	-0.250237	5e-12	0.001
cg16823701	IFNA1	0.935405	0.720611	-0.214794	5e-12	0.001
cg26851800	SPINK5L2	0.902098	0.623269	-0.27883	5e-12	0.001
cg14924278	TACC2	0.887701	0.678825	-0.208876	5.2e-12	0.001
cg19438514	C20orf102	0.164025	0.373453	0.209428	5.3e-12	0.001
cg24215443	TCF21	0.37108	0.62902	0.257939	5.3e-12	0.001
cg27257987	PSG4	0.839184	0.562577	-0.276607	5.4e-12	0.001
cg21550483	CLEC10A	0.537197	0.301824	-0.235373	5.5e-12	0.001
cg24133080	RGS18	0.675726	0.430451	-0.245275	5.5e-12	0.001
cg12029639	MAB21L1	0.375049	0.159024	-0.216025	5.6e-12	0.001
cg17928268	CST11	0.698721	0.48721	-0.21151	5.6e-12	0.001
cg17872476	VTI1A	0.915367	0.680833	-0.234534	5.8e-12	0.001
cg07608333	CD209	0.622723	0.380618	-0.242105	5.9e-12	0.001
cg16786458	PPARGC1B	0.718838	0.452357	-0.266481	5.9e-12	0.001
cg25974617	TRAM1	0.375937	0.619425	0.243488	5.9e-12	0.001
cg02784874	KRT9	0.720924	0.452624	-0.2683	6e-12	0.001
cg04713352	ATP4A	0.588347	0.365547	-0.222799	6e-12	0.001
cg11220060	KLF1	0.573026	0.372452	-0.200574	6e-12	0.001
cg12879425	BRDG1	0.82237	0.572978	-0.249392	6e-12	0.001
cg09879869	C14orf108	0.116688	0.362772	0.246084	6.3e-12	0.001
cg06101324	SPRR1A	0.627441	0.174079	-0.453362	6.4e-12	0.001
cg09851465	C1orf87	0.439609	0.674829	0.23522	6.4e-12	0.001
cg18343292	MS4A7	0.571429	0.203433	-0.367996	6.4e-12	0.001
cg21529807	CEACAM4	0.425085	0.146943	-0.278142	6.4e-12	0.001
cg26020513	GATA4	0.387026	0.767895	0.380869	6.4e-12	0.001
cg07022477	HIF3A	0.596436	0.295685	-0.300751	6.5e-12	0.001
cg09272256	AKR1C4	0.84544	0.59408	-0.251359	6.5e-12	0.001
cg24459209	PRG3	0.876498	0.572111	-0.304387	6.5e-12	0.001
cg00091693	KRT20	0.765213	0.504759	-0.260454	6.6e-12	0.001
cg03221619	FCER2	0.713996	0.407205	-0.306791	6.6e-12	0.001
cg20103550	C14orf155	0.856575	0.452229	-0.404346	6.6e-12	0.001
cg01520924	HSPA2	0.404226	0.604255	0.200029	6.7e-12	0.001
cg22825487	VNN3	0.891115	0.668825	-0.22229	6.8e-12	0.001
cg12351042	OR2B2	0.903507	0.658126	-0.245381	6.9e-12	0.001
cg21674595	C12orf54	0.673481	0.436545	-0.236936	6.9e-12	0.001
cg24710073	TBP	0.534345	0.323589	-0.210756	6.9e-12	0.001
cg03498559	UGT2B4	0.841566	0.629191	-0.212374	7e-12	0.001
cg03733371	LIPH	0.670418	0.421983	-0.248435	7e-12	0.001
cg09096383	CSN1S1	0.902535	0.521027	-0.381508	7e-12	0.001
cg10503138	CNTN4	0.748128	0.386512	-0.361617	7e-12	0.001
cg14458731	COQ4	0.814553	0.573391	-0.241162	7e-12	0.001
cg19717150	HNF4A	0.820269	0.509789	-0.31048	7e-12	0.001
cg21602160	AOC3	0.539211	0.332003	-0.207207	7.1e-12	0.001
cg26104469	SGCZ	0.778995	0.424806	-0.354188	7.2e-12	0.001
cg12286890	XCL2	0.913112	0.504133	-0.408979	7.4e-12	0.001
cg12743398	SULT1A2	0.616349	0.391261	-0.225088	7.5e-12	0.001
cg00698688	SULT2B1	0.847455	0.499983	-0.347472	7.6e-12	0.001
cg14738823	C12orf46	0.824607	0.504137	-0.32047	7.7e-12	0.001
cg18294257	SEC14L3	0.534417	0.257852	-0.276565	7.7e-12	0.001
cg07693270	RPL39L	0.276642	0.688701	0.412059	7.9e-12	0.001
cg08013810	PHF20	0.715792	0.393685	-0.322107	7.9e-12	0.001
cg08253405	C1orf62	0.782964	0.358405	-0.424559	7.9e-12	0.001
cg02148642	RGPD5	0.827459	0.487082	-0.340377	8.1e-12	0.001
cg03882305	TRIM50C	0.302225	0.676974	0.374749	8.1e-12	0.001
cg01714932	PZP	0.921437	0.639768	-0.281668	8.2e-12	0.001
cg07937272	PARP12	0.404704	0.659809	0.255106	8.2e-12	0.001
cg05997860	ADAM21	0.740897	0.489598	-0.251298	8.3e-12	0.001
cg10549973	UNQ9438	0.403257	0.613922	0.210665	8.3e-12	0.001
cg19777783	SLC15A4	0.447496	0.654754	0.207258	8.3e-12	0.001
cg23152755	DEFB105A	0.797562	0.437653	-0.35991	8.5e-12	0.001
cg13131015	GUCY2C	0.838544	0.62849	-0.210054	8.6e-12	0.001
cg19594666	LEP	0.27882	0.61108	0.33226	8.6e-12	0.001
cg24992780	OR7C1	0.841052	0.579125	-0.261927	8.7e-12	0.001
cg08012287	ACTN3	0.436542	0.187936	-0.248606	8.8e-12	0.001
cg10608333	HIST1H4K	0.09394	0.395779	0.301839	8.8e-12	0.001
cg11061975	SIRPB2	0.821084	0.48536	-0.335724	8.8e-12	0.001
cg27649653	ZNF8	0.480677	0.22082	-0.259856	8.9e-12	0.001
cg02936740	TMPRSS11F	0.867019	0.640114	-0.226905	9e-12	0.001
cg19423311	IL21R	0.464478	0.228692	-0.235786	9.1e-12	0.001
cg09076077	FLJ33860	0.851069	0.646815	-0.204254	9.2e-12	0.001
cg02305723	SNRPN	0.434115	0.638073	0.203958	9.3e-12	0.001
cg02415431	IGLL1	0.826288	0.599211	-0.227077	9.3e-12	0.001
cg05342835	SYNC1	0.506038	0.163014	-0.343024	9.3e-12	0.001
cg08878744	LCE1B	0.747997	0.302459	-0.445538	9.4e-12	0.001
cg26170660	GPX5	0.690109	0.482163	-0.207947	9.4e-12	0.001
cg10451565	GPR77	0.794439	0.584544	-0.209894	9.6e-12	0.001
cg15831515	ANXA3	0.898818	0.696338	-0.20248	9.6e-12	0.001
cg21450627	PSD4	0.932617	0.564848	-0.367768	9.6e-12	0.001
cg01603095	SLC2A13	0.138038	0.431952	0.293914	9.7e-12	0.001
cg01612158	FCRL4	0.584766	0.27993	-0.304837	9.7e-12	0.001
cg09256683	CCL14	0.632629	0.270512	-0.362117	9.7e-12	0.001
cg00546897	LOC284837	0.594883	0.252655	-0.342228	9.9e-12	0.001
cg22828602	RNF133	0.861657	0.643046	-0.218611	9.9e-12	0.001
cg04041960	RGS10	0.199352	0.675776	0.476424	1e-11	0.001
cg11647681	PCDHGA12	0.489766	0.742001	0.252235	1e-11	0.001
cg14237152	LGALS9	0.886286	0.629958	-0.256328	1e-11	0.001
cg14696820	LCE1A	0.633282	0.426735	-0.206547	1e-11	0.001
cg16175792	HSD3B1	0.769139	0.488096	-0.281043	1e-11	0.001
cg17233506	HOXB1	0.091279	0.304408	0.21313	1e-11	0.001
cg17255302	K6HF	0.709458	0.389836	-0.319622	1e-11	0.001
cg21961766	PRRG2	0.836703	0.55698	-0.279723	1e-11	0.001
cg02196655	NOL10	0.189784	0.535121	0.345337	1.1e-11	0.001
cg02498063	CCDC60	0.389996	0.712741	0.322746	1.1e-11	0.001
cg02838492	KIF12	0.351527	0.575311	0.223784	1.1e-11	0.001
cg03218909	HAPLN2	0.362504	0.156111	-0.206393	1.1e-11	0.001
cg03552103	2013-09-10	0.41421	0.699514	0.285305	1.1e-11	0.001
cg04317399	HOXA4	0.099529	0.352581	0.253052	1.1e-11	0.001
cg05968233	ALKBH7	0.226902	0.449229	0.222327	1.1e-11	0.001
cg06196379	TREM1	0.589099	0.368724	-0.220375	1.1e-11	0.001
cg07189381	TNNT1	0.18313	0.464724	0.281595	1.1e-11	0.001
cg08108953	WFDC13	0.820306	0.589602	-0.230704	1.1e-11	0.001
cg13059335	ADAMDEC1	0.933319	0.647506	-0.285813	1.1e-11	0.001
cg18463686	CLEC5A	0.86274	0.578786	-0.283954	1.1e-11	0.001
cg18536148	TBX4	0.287276	0.744057	0.456781	1.1e-11	0.001
cg19264571	APCDD1	0.417047	0.656551	0.239504	1.1e-11	0.001
cg19815720	HTR3C	0.700588	0.405843	-0.294745	1.1e-11	0.001
cg20795913	MLX	0.379932	0.603899	0.223967	1.1e-11	0.001
cg25659818	CCL4	0.682104	0.424519	-0.257585	1.1e-11	0.001
cg01495509	KCNMB1	0.468718	0.251946	-0.216772	1.2e-11	0.001
cg07613153	TDRD9	0.829726	0.474016	-0.35571	1.2e-11	0.001
cg07823492	HOXB1	0.225071	0.567329	0.342258	1.2e-11	0.001
cg08332212	MLN	0.925857	0.717775	-0.208082	1.2e-11	0.001
cg12073537	TUBA6	0.408358	0.079424	-0.328933	1.2e-11	0.001
cg14116596	TBXAS1	0.811879	0.609579	-0.2023	1.2e-11	0.001
cg14494812	TOB1	0.292668	0.535239	0.242571	1.2e-11	0.001
cg21416237	FKBP10	0.762905	0.538939	-0.223965	1.2e-11	0.001
cg26105232	IL2RA	0.646647	0.398429	-0.248218	1.2e-11	0.001
cg27190239	CLEC2A	0.825211	0.435472	-0.389739	1.2e-11	0.001
cg00295325	ABCB11	0.871717	0.574109	-0.297608	1.3e-11	0.001
cg00930194	PROP1	0.543627	0.303407	-0.24022	1.3e-11	0.001
cg01615704	MALL	0.189886	0.653748	0.463862	1.3e-11	0.001
cg01693350	WT1	0.328194	0.738065	0.409871	1.3e-11	0.001
cg02347487	NALP14	0.745359	0.446815	-0.298544	1.3e-11	0.001
cg08223235	BCL2	0.82505	0.62247	-0.20258	1.3e-11	0.001
cg12078929	SERHL	0.127297	0.447963	0.320666	1.3e-11	0.001
cg18176712	MYL5	0.696084	0.480114	-0.21597	1.3e-11	0.001
cg22228134	GZMH	0.910404	0.422973	-0.487432	1.3e-11	0.001
cg24851490	RNASE2	0.70017	0.364207	-0.335963	1.3e-11	0.001
cg25041439	HYLS1	0.733662	0.384502	-0.34916	1.3e-11	0.001
cg25852472	H19	0.860829	0.544084	-0.316745	1.3e-11	0.001
cg05912121	TH	0.84275	0.638225	-0.204526	1.4e-11	0.001
cg05973262	NOTCH4	0.807058	0.577535	-0.229523	1.4e-11	0.001
cg10691387	IQCF2	0.712322	0.235924	-0.476398	1.4e-11	0.001
cg20080624	DLX5	0.186262	0.434208	0.247947	1.4e-11	0.001
cg24298280	IBRDC1	0.873114	0.672578	-0.200536	1.4e-11	0.001
cg27043873	CDH18	0.916655	0.516146	-0.400509	1.4e-11	0.001
cg04788442	PRG4	0.665963	0.414991	-0.250972	1.5e-11	0.001
cg07409200	FLJ40919	0.710862	0.398084	-0.312778	1.5e-11	0.001
cg08321346	ANKMY1	0.059517	0.286946	0.227429	1.5e-11	0.001
cg15658426	MGC39633	0.303773	0.540026	0.236253	1.5e-11	0.001
cg26866014	C7orf33	0.794097	0.563725	-0.230372	1.5e-11	0.001
cg04001802	THEDC1	0.893164	0.657454	-0.23571	1.6e-11	0.001
cg09784259	SELE	0.894965	0.617438	-0.277527	1.6e-11	0.001
cg10848367	SCGB1D2	0.751974	0.396031	-0.355942	1.6e-11	0.001
cg27609819	PLCL1	0.934011	0.731775	-0.202236	1.6e-11	0.001
cg03604278	CIDEC	0.772668	0.463229	-0.309439	1.7e-11	0.001
cg04727522	C18orf22	0.593725	0.828477	0.234751	1.7e-11	0.001
cg04893119	PI15	0.839374	0.588219	-0.251155	1.7e-11	0.001
cg09462575	PI3	0.665028	0.311929	-0.353099	1.7e-11	0.001
cg13693652	CLCA2	0.753485	0.513071	-0.240413	1.7e-11	0.001
cg14258236	OR5V1	0.80763	0.552878	-0.254752	1.7e-11	0.001
cg14885742	IFITM3	0.477092	0.265306	-0.211786	1.7e-11	0.001
cg24765446	WFDC6	0.605471	0.198589	-0.406882	1.7e-11	0.001
cg27069753	ELA3B	0.726616	0.375318	-0.351299	1.7e-11	0.001
cg01857260	SCRL	0.113193	0.529732	0.416539	1.8e-11	0.001
cg09748975	MSX1	0.723459	0.931948	0.208489	1.8e-11	0.001
cg13279585		0.67851	0.35068	-0.32783	1.8e-11	0.001
cg13281868	C6orf142	0.929663	0.727213	-0.202449	1.8e-11	0.001
cg17470143	DCAMKL1	0.696063	0.45479	-0.241273	1.8e-11	0.001
cg18822544	KRTAP26-1	0.785466	0.47406	-0.311407	1.8e-11	0.001
cg25098401	LCE2B	0.590691	0.356613	-0.234078	1.8e-11	0.001
cg01375871	TPSD1	0.766202	0.560421	-0.205781	1.9e-11	0.001
cg03400060	BHMT2	0.369007	0.675903	0.306896	1.9e-11	0.001
cg06589885	HFE2	0.831688	0.554776	-0.276912	1.9e-11	0.001
cg07153965	ACRV1	0.860516	0.58892	-0.271596	1.9e-11	0.001
cg09418321	DYRK4	0.886696	0.621209	-0.265487	1.9e-11	0.001
cg12682367	FLJ46358	0.78553	0.445622	-0.339907	1.9e-11	0.001
cg13460409	DSCR6	0.181535	0.576174	0.394639	1.9e-11	0.001
cg14189571	ZFP42	0.164207	0.47896	0.314753	1.9e-11	0.001
cg17655614	CDH1	0.356566	0.663747	0.30718	1.9e-11	0.001
cg02833725	ISG20L2	0.764638	0.543984	-0.220654	2e-11	0.001
cg07665060	C19orf33	0.800997	0.597118	-0.203879	2e-11	0.001
cg08935003	MS4A6E	0.549515	0.340309	-0.209207	2e-11	0.001
cg09702010	KLK11	0.623396	0.290476	-0.33292	2e-11	0.001
cg10746737	HLA-DRB5	0.909424	0.691323	-0.218102	2e-11	0.001
cg14587868	TGM1	0.787091	0.568992	-0.218098	2e-11	0.001
cg15910079	RNASE3	0.668601	0.375532	-0.293069	2e-11	0.001
cg18636641	PPAPDC3	0.249576	0.481614	0.232039	2e-11	0.001
cg20910746	BBOX1	0.681048	0.3983	-0.282748	2e-11	0.001
cg22670329	CXCL6	0.248054	0.491411	0.243357	2e-11	0.001
cg23563234	PCDHGB7	0.234733	0.535477	0.300744	2e-11	0.001
cg27443224	CCL21	0.715498	0.454725	-0.260774	2e-11	0.001
cg04799664	NOD27	0.869684	0.563716	-0.305969	2.1e-11	0.001
cg05215575	FLJ25410	0.771807	0.531396	-0.240411	2.1e-11	0.001
cg07136254	HFE2	0.759633	0.485088	-0.274545	2.1e-11	0.001
cg11271605	STEAP4	0.354056	0.613708	0.259652	2.1e-11	0.001
cg12285118	FAM107B	0.875443	0.57401	-0.301432	2.1e-11	0.001
cg19147390	UHRF1	0.453712	0.14227	-0.311443	2.1e-11	0.001
cg19255783	PLAC8	0.610999	0.354917	-0.256082	2.1e-11	0.001
cg22975712	GALR3	0.811316	0.564989	-0.246328	2.1e-11	0.001
cg24169915	FLJ25773	0.59151	0.30714	-0.28437	2.1e-11	0.001
cg24426405	AGR2	0.645632	0.272458	-0.373174	2.1e-11	0.001
cg25142416	CA1	0.865265	0.563839	-0.301425	2.1e-11	0.001
cg25509184	CFTR	0.326103	0.559684	0.23358	2.1e-11	0.001
cg27000831	CCL8	0.915984	0.589429	-0.326555	2.1e-11	0.001
cg06131936	OSBPL5	0.61812	0.373593	-0.244527	2.2e-11	0.001
cg10399228	RAG1	0.809156	0.557306	-0.251849	2.2e-11	0.001
cg14171882	HUS1	0.194237	0.403947	0.20971	2.2e-11	0.001
cg16806597	GRAP	0.537091	0.183585	-0.353506	2.2e-11	0.001
cg03504078	PCDHB3	0.344766	0.553553	0.208787	2.3e-11	0.001
cg12639234	NAT2	0.745505	0.482023	-0.263482	2.3e-11	0.001
cg16463460	WT1	0.367049	0.671877	0.304827	2.3e-11	0.001
cg25341726	IL27	0.869525	0.666629	-0.202896	2.3e-11	0.001
cg26069745	HOXA2	0.179226	0.578829	0.399603	2.3e-11	0.001
cg01906717	IFNA13	0.816716	0.593888	-0.222828	2.4e-11	0.001
cg06646021	RAB4A	0.263955	0.552776	0.288821	2.4e-11	0.001
cg20263942	GOLPH2	0.10718	0.496061	0.38888	2.4e-11	0.001
cg23326197	CYP3A4	0.616094	0.284893	-0.3312	2.4e-11	0.001
cg06585690	PROL1	0.744163	0.350549	-0.393614	2.5e-11	0.001
cg09039163	LOC339768	0.779643	0.573072	-0.20657	2.5e-11	0.001
cg09573795	MSX1	0.600246	0.806039	0.205793	2.5e-11	0.001
cg15842276	MTNR1B	0.262585	0.708454	0.445869	2.5e-11	0.001
cg17501569	MSLN	0.780037	0.572524	-0.207513	2.5e-11	0.001
cg18156583	IL18RAP	0.730125	0.376701	-0.353424	2.5e-11	0.001
cg23248452	TAS2R1	0.898879	0.564195	-0.334684	2.5e-11	0.001
cg12022621	LAX1	0.672196	0.412081	-0.260115	2.7e-11	0.001
cg12907644	SAA2	0.788144	0.581913	-0.206231	2.7e-11	0.001
cg17243643	RDH5	0.651567	0.360811	-0.290756	2.7e-11	0.001
cg19094438	BCAR1	0.173502	0.398976	0.225474	2.7e-11	0.001
cg26692016	APOBEC1	0.894976	0.63775	-0.257226	2.7e-11	0.001
cg00057593	GML	0.794835	0.458634	-0.3362	2.8e-11	0.001
cg13702536	GPR81	0.525576	0.742072	0.216496	2.8e-11	0.001
cg17907567	HAMP	0.792437	0.545117	-0.247319	2.8e-11	0.001
cg20312687	DEFB118	0.757206	0.35582	-0.401386	2.8e-11	0.001
cg25310567	GALNTL5	0.74007	0.289577	-0.450493	2.8e-11	0.001
cg02202484	SPRR4	0.878221	0.556846	-0.321376	2.9e-11	0.001
cg16907566	COL14A1	0.268888	0.576918	0.30803	2.9e-11	0.001
cg09458237	HSPA12B	0.893402	0.602545	-0.290856	3e-11	0.001
cg17173423	MS4A3	0.585019	0.26628	-0.318739	3e-11	0.001
cg08431931	MGC26816	0.330746	0.628481	0.297735	3.1e-11	0.001
cg10016608	GAS2L2	0.718129	0.434126	-0.284004	3.1e-11	0.001
cg10106284	FAM49A	0.454918	0.212119	-0.242798	3.1e-11	0.001
cg07846167	FBLIM1	0.31502	0.540075	0.225056	3.2e-11	0.001
cg08379517	LRRC25	0.844445	0.640285	-0.20416	3.2e-11	0.001
cg13164309	CDA	0.802568	0.415638	-0.386931	3.2e-11	0.001
cg18807515	PRAMEF2	0.832996	0.619838	-0.213158	3.2e-11	0.001
cg24235037	PLA2R1	0.316358	0.560332	0.243974	3.2e-11	0.001
cg14173523	FUT5	0.776421	0.47412	-0.302301	3.3e-11	0.001
cg15607672	OTX2	0.316335	0.669797	0.353462	3.3e-11	0.001
cg18392783	PRKCDBP	0.208927	0.516861	0.307934	3.3e-11	0.001
cg21051046	EN2	0.135743	0.666206	0.530463	3.3e-11	0.001
cg22436411	FCGR2B	0.869234	0.635314	-0.23392	3.3e-11	0.001
cg26980692	SLC15A3	0.596455	0.311886	-0.284569	3.3e-11	0.001
cg00705255	LILRA3	0.473637	0.24378	-0.229856	3.4e-11	0.001
cg03375002	LAT2	0.773183	0.479674	-0.293509	3.4e-11	0.001
cg15606663	KRTAP15-1	0.841032	0.594633	-0.246399	3.4e-11	0.001
cg19784470	OR7C2	0.915906	0.705641	-0.210265	3.4e-11	0.001
cg20352371	PDZRN4	0.425508	0.221826	-0.203682	3.5e-11	0.001
cg21269897	HIST1H4I	0.173401	0.537318	0.363917	3.5e-11	0.001
cg03962522	SLC5A1	0.702119	0.447174	-0.254945	3.6e-11	0.001
cg22077553	MYOC	0.782178	0.459951	-0.322227	3.6e-11	0.001
cg26191951	RNASE2	0.691971	0.374241	-0.317729	3.6e-11	0.001
cg11414151	ACSL1	0.278677	0.503066	0.224389	3.7e-11	0.001
cg17774418	FLJ33708	0.775944	0.498195	-0.277749	3.7e-11	0.001
cg27449489	FLJ35767	0.666706	0.353228	-0.313479	3.7e-11	0.001
cg09243021	CASP2	0.222282	0.457828	0.235546	3.8e-11	0.001
cg09985279	MT1G	0.375035	0.142646	-0.232388	3.8e-11	0.001
cg26025891	PSTPIP1	0.50143	0.201713	-0.299718	3.8e-11	0.001
cg26687173	LOC126248	0.620066	0.882788	0.262721	3.8e-11	0.001
cg09478478	CD1E	0.847504	0.638367	-0.209137	3.9e-11	0.001
cg23001457	MRGPRX1	0.693099	0.487637	-0.205463	3.9e-11	0.001
cg09871043	PKHD1	0.713712	0.467183	-0.246528	4e-11	0.001
cg15552238	EMR3	0.655373	0.392338	-0.263035	4.1e-11	0.001
cg18750756	MGC29671	0.681061	0.322439	-0.358621	4.1e-11	0.001
cg19635695	PDE6C	0.860445	0.608929	-0.251516	4.1e-11	0.001
cg21030598	PAK2	0.292906	0.493549	0.200643	4.1e-11	0.001
cg26415633	KLK1	0.616548	0.243103	-0.373445	4.1e-11	0.001
cg06096336	HTR2B	0.214805	0.440035	0.22523	4.2e-11	0.001
cg09874776	WFDC13	0.787068	0.428895	-0.358173	4.2e-11	0.001
cg16739580	POP2	0.846987	0.576447	-0.27054	4.2e-11	0.001
cg03589001	MORF4L1	0.320218	0.531076	0.210858	4.3e-11	0.001
cg05386606	BCL7B	0.190539	0.507629	0.317091	4.3e-11	0.001
cg05468303	DGCR6	0.21953	0.461737	0.242207	4.3e-11	0.001
cg10234985	IZUMO1	0.280003	0.613287	0.333283	4.3e-11	0.001
cg20542800	LTB4R	0.754655	0.324743	-0.429912	4.3e-11	0.001
cg01479232	C20orf54	0.792891	0.585104	-0.207787	4.5e-11	0.001
cg04037228	LIMD1	0.793478	0.579717	-0.213761	4.5e-11	0.001
cg10795646	S100A10	0.708175	0.403816	-0.30436	4.5e-11	0.001
cg19853494	SELL	0.561971	0.219573	-0.342398	4.5e-11	0.001
cg21649520	PMP2	0.492724	0.274735	-0.217989	4.5e-11	0.001
cg25341032	ADD3	0.174123	0.433923	0.259799	4.5e-11	0.001
cg02184413	VNN1	0.857525	0.54941	-0.308116	4.6e-11	0.001
cg25661884	RDH8	0.694891	0.444537	-0.250354	4.6e-11	0.001
cg02727285	RELB	0.225609	0.524672	0.299063	4.7e-11	0.001
cg16019620	MEP1A	0.916744	0.674553	-0.242191	4.7e-11	0.001
cg24056567	PSD3	0.288513	0.560437	0.271925	4.7e-11	0.001
cg13619990	ACSM1	0.576258	0.269809	-0.306449	4.8e-11	0.001
cg25032865	FLJ44186	0.869054	0.655185	-0.213869	4.8e-11	0.001
cg07719512	SLC11A1	0.786954	0.440885	-0.346069	4.9e-11	0.001
cg09617773	IMPG1	0.754573	0.449998	-0.304575	4.9e-11	0.001
cg14472601	SCGB3A1	0.679488	0.409076	-0.270412	4.9e-11	0.001
cg17484237	HAVCR2	0.479499	0.259707	-0.219792	4.9e-11	0.001
cg25093045	FLJ46481	0.66516	0.449388	-0.215772	5e-11	0.001
cg11546621	PTGDS	0.317695	0.58131	0.263615	5.1e-11	0.001
cg05675373	KCNC4	0.19116	0.572393	0.381233	5.2e-11	0.001
cg15583072	IAPP	0.834436	0.593924	-0.240511	5.2e-11	0.001
cg27032184	TRMU	0.324006	0.542321	0.218315	5.2e-11	0.001
cg04384208	FCGR3A	0.717533	0.410107	-0.307426	5.3e-11	0.001
cg05358404	RTEL1	0.441907	0.718201	0.276295	5.3e-11	0.001
cg10995925	LTA	0.860373	0.598692	-0.261681	5.3e-11	0.001
cg04740359	NTF3	0.839775	0.36341	-0.476365	5.4e-11	0.001
cg13770446	CLCNKA	0.917638	0.638154	-0.279485	5.4e-11	0.001
cg16762386	NR0B2	0.842759	0.494317	-0.348442	5.4e-11	0.001
cg17950095	HOXA11	0.219673	0.479767	0.260094	5.4e-11	0.001
cg19486673	LILRA2	0.500799	0.127498	-0.373301	5.4e-11	0.001
cg00077877	DDEF1	0.753475	0.449525	-0.30395	5.5e-11	0.001
cg13703437	FYB	0.754887	0.540081	-0.214807	5.5e-11	0.001
cg06800962	TM4SF1	0.599062	0.241199	-0.357863	5.7e-11	0.001
cg14912034	LYZL2	0.881207	0.547312	-0.333896	5.7e-11	0.001
cg06123346	ATP4A	0.696555	0.312421	-0.384134	5.9e-11	0.001
cg00970385	FLJ38725	0.245275	0.530634	0.285359	6e-11	0.001
cg08887581	C1orf64	0.676859	0.447896	-0.228963	6e-11	0.001
cg14882700	OTOP1	0.181165	0.471553	0.290388	6.1e-11	0.001
cg16872071	RALGDS	0.526256	0.784074	0.257818	6.1e-11	0.001
cg17022914	BATF2	0.246691	0.043673	-0.203018	6.1e-11	0.001
cg25839227	ABI3	0.657471	0.374237	-0.283234	6.1e-11	0.001
cg01031400	TNFRSF10D	0.222123	0.441364	0.219241	6.2e-11	0.001
cg02741177	PROL1	0.830039	0.443811	-0.386228	6.2e-11	0.001
cg04583874	LY6H	0.100198	0.311556	0.211358	6.2e-11	0.001
cg07186138	APOBEC3C	0.522719	0.199983	-0.322736	6.2e-11	0.001
cg27160701	SBEM	0.927195	0.693008	-0.234188	6.2e-11	0.001
cg03336167	SLC22A18	0.164934	0.479735	0.314801	6.3e-11	0.001
cg05822532	ELN	0.298397	0.073583	-0.224814	6.3e-11	0.001
cg09453312	ITK	0.868782	0.615147	-0.253635	6.3e-11	0.001
cg13097816	GPR35	0.826582	0.59523	-0.231353	6.3e-11	0.001
cg20542190	LILRA4	0.507366	0.206034	-0.301332	6.4e-11	0.001
cg14021698	KRTAP21-2	0.777836	0.411436	-0.3664	6.5e-11	0.001
cg04558553	UGT2B7	0.866714	0.406283	-0.46043	6.6e-11	0.001
cg09147827	SERPINA6	0.781909	0.518634	-0.263276	6.6e-11	0.001
cg22960952	FLJ23657	0.683411	0.293135	-0.390276	6.6e-11	0.001
cg02124291	OR7A5	0.87021	0.653642	-0.216568	6.7e-11	0.001
cg06392241	NUDT4	0.122789	0.322935	0.200146	6.7e-11	0.001
cg16742703	KLK3	0.739857	0.340039	-0.399819	6.7e-11	0.001
cg18997129	EPHA1	0.320302	0.709366	0.389064	6.7e-11	0.001
cg26420196	GAS6	0.395546	0.622302	0.226756	6.7e-11	0.001
cg16176600	FRK	0.826434	0.566896	-0.259538	6.8e-11	0.001
cg25593948	TFAP2B	0.144439	0.476976	0.332536	6.8e-11	0.001
cg08815403	HSD17B13	0.813362	0.391257	-0.422105	6.9e-11	0.001
cg21624282	LOC122258	0.861605	0.542364	-0.319242	6.9e-11	0.001
cg11947493	TNFRSF10D	0.334972	0.554448	0.219476	7e-11	0.001
cg21505886	TMEM129	0.82953	0.546017	-0.283513	7e-11	0.001
cg25107903	SPAG11	0.712107	0.380428	-0.331679	7e-11	0.001
cg12302621	SLC28A1	0.576368	0.324528	-0.25184	7.1e-11	0.001
cg05316065	MLZE	0.749786	0.404585	-0.345201	7.2e-11	0.001
cg09143663	BACH1	0.39807	0.739033	0.340963	7.2e-11	0.001
cg11873854	LCN6	0.694923	0.360997	-0.333926	7.3e-11	0.001
cg17803430	C4BPA	0.910277	0.572348	-0.337929	7.3e-11	0.001
cg09238677	C3AR1	0.709553	0.277392	-0.432161	7.4e-11	0.001
cg00995065	SLCO1B1	0.791368	0.379949	-0.411419	7.5e-11	0.001
cg06641366	LRRC8C	0.451977	0.681922	0.229945	7.5e-11	0.001
cg22815534	CECR5	0.796036	0.50923	-0.286806	7.5e-11	0.001
cg25047280	HOXA9	0.229756	0.580755	0.350999	7.6e-11	0.001
cg01474260	CESK1	0.824217	0.454699	-0.369518	7.7e-11	0.001
cg13315147	CYP2E1	0.040248	0.427139	0.386891	7.7e-11	0.001
cg15175266	CDH12	0.858207	0.648677	-0.20953	7.7e-11	0.001
cg03789934	NALP11	0.498208	0.226782	-0.271427	7.8e-11	0.001
cg14143055	ADAMDEC1	0.897506	0.636159	-0.261347	8e-11	0.001
cg27056119	SERPINB1	0.164469	0.517772	0.353304	8e-11	0.001
cg09058542	TSHB	0.923277	0.705517	-0.217761	8.1e-11	0.001
cg07676849	FOLR3	0.753838	0.388325	-0.365513	8.2e-11	0.001
cg12455187	CCL5	0.903564	0.6997	-0.203864	8.2e-11	0.001
cg14074641	ABCC12	0.848598	0.644944	-0.203654	8.2e-11	0.001
cg20305726	DEFB126	0.79222	0.566015	-0.226206	8.2e-11	0.001
cg25384595	LILRA1	0.659727	0.452877	-0.20685	8.2e-11	0.001
cg03258472	CRB3	0.436048	0.716993	0.280945	8.3e-11	0.001
cg23101680	NURIT	0.75175	0.462758	-0.288992	8.3e-11	0.001
cg06882926	OR1G1	0.749056	0.437984	-0.311071	8.4e-11	0.001
cg23278885	TGM6	0.889133	0.639756	-0.249377	8.5e-11	0.001
cg12958813	ATP6V1G3	0.935784	0.680858	-0.254926	8.7e-11	0.001
cg14173969	CD300C	0.781559	0.548421	-0.233138	8.8e-11	0.001
cg19418958	TEX15	0.772525	0.455008	-0.317517	8.8e-11	0.001
cg22736354	NHLRC1	0.161888	0.433281	0.271393	8.8e-11	0.001
cg05847038	ADAM7	0.859172	0.440587	-0.418584	8.9e-11	0.001
cg07899016	PCDHB12	0.355832	0.674299	0.318467	8.9e-11	0.001
cg00201234	FBLN2	0.198514	0.528309	0.329796	9.1e-11	0.001
cg06933965	CMKLR1	0.400647	0.05455	-0.346097	9.1e-11	0.001
cg17405586	KRT1	0.844768	0.635126	-0.209641	9.1e-11	0.001
cg21932814	CSTA	0.747889	0.506439	-0.24145	9.3e-11	0.001
cg09533063	ALDH8A1	0.755704	0.472982	-0.282722	9.4e-11	0.001
cg12768605	LYPD5	0.086483	0.371794	0.285311	9.4e-11	0.001
cg27456885	KRTAP22-1	0.882982	0.664448	-0.218534	9.4e-11	0.001
cg20678353	FLJ35695	0.80077	0.448871	-0.351899	9.5e-11	0.001
cg00443307	KLRG1	0.924392	0.520585	-0.403807	9.6e-11	0.001
cg19937039	SERPINA10	0.816424	0.410675	-0.405749	9.6e-11	0.001
cg21745164	LOC63928	0.839001	0.606625	-0.232376	9.6e-11	0.001
cg22726338	C1orf62	0.880657	0.669227	-0.21143	9.6e-11	0.001
cg08786003	FCRL3	0.856505	0.53213	-0.324375	9.8e-11	0.001
cg21109025	CCL2	0.886419	0.642107	-0.244312	9.8e-11	0.001
cg09980522	GRIA4	0.054352	0.300254	0.245902	9.9e-11	0.001
cg16446783	MRGPRX4	0.746343	0.53946	-0.206882	9.9e-11	0.001
cg11308639	BMP10	0.892891	0.524865	-0.368026	1e-10	0.001
cg16386158	IL1RL1	0.860614	0.566923	-0.293691	1e-10	0.001
cg20253700	TSC2	0.671134	0.46074	-0.210394	1e-10	0.001
cg01868128	LCE5A	0.696828	0.369141	-0.327687	1.1e-10	0.001
cg02510853	PKMYT1	0.306046	0.527307	0.221261	1.1e-10	0.001
cg03891191	PRAMEF2	0.769183	0.557054	-0.212129	1.1e-10	0.001
cg05262335	TAGAP	0.72605	0.387093	-0.338956	1.1e-10	0.001
cg06531741	HTR3B	0.740138	0.495956	-0.244182	1.1e-10	0.001
cg06850526	MGC15523	0.487574	0.695052	0.207478	1.1e-10	0.001
cg07360692	FLJ20032	0.415371	0.624572	0.209201	1.1e-10	0.001
cg10241097	UBL4B	0.899535	0.643913	-0.255622	1.1e-10	0.001
cg11263296	CCDC64	0.276742	0.484061	0.207319	1.1e-10	0.001
cg12163132	TBX2	0.288693	0.505765	0.217072	1.1e-10	0.001
cg13969584	AFG3L1	0.03182	0.261842	0.230021	1.1e-10	0.001
cg15044041	WDR52	0.311114	0.722734	0.41162	1.1e-10	0.001
cg21053323	SUMO3	0.138518	0.533118	0.3946	1.1e-10	0.001
cg25426302	PRRT1	0.18145	0.427515	0.246065	1.1e-10	0.001
cg27637521	SOCS3	0.234978	0.491125	0.256147	1.1e-10	0.001
cg03780486	OR6A2	0.809854	0.432197	-0.377656	1.2e-10	0.001
cg03782453	FLJ90575	0.229098	0.588856	0.359759	1.2e-10	0.001
cg04848046	FNDC3B	0.840365	0.422604	-0.417761	1.2e-10	0.001
cg05358291	CYP4F2	0.800681	0.595472	-0.205209	1.2e-10	0.001
cg09313705	HOXB2	0.22376	0.508414	0.284655	1.2e-10	0.001
cg10335112	ODF3	0.623128	0.388599	-0.234529	1.2e-10	0.001
cg16967583	AGXT	0.773553	0.274902	-0.498651	1.2e-10	0.001
cg17041296	ASB17	0.940615	0.589041	-0.351574	1.2e-10	0.001
cg17423978	SIRPD	0.919827	0.62194	-0.297888	1.2e-10	0.001
cg21870668	SNRPN	0.221617	0.504618	0.283001	1.2e-10	0.001
cg22563815	CHRNA5	0.850782	0.556949	-0.293833	1.2e-10	0.001
cg23555120	NUAK1	0.196443	0.69186	0.495417	1.2e-10	0.001
cg26099316	ITIH3	0.811455	0.569206	-0.242248	1.2e-10	0.001
cg00226904	SERPINB5	0.875602	0.639023	-0.236579	1.3e-10	0.001
cg02067021	DNAJC5B	0.801669	0.448899	-0.352771	1.3e-10	0.001
cg03468463	SERPINB12	0.924923	0.621039	-0.303884	1.3e-10	0.001
cg11903057	RHOH	0.497482	0.266973	-0.230508	1.3e-10	0.001
cg21233722	DOCK2	0.48545	0.687115	0.201665	1.3e-10	0.001
cg22587758	SAA4	0.819479	0.435659	-0.38382	1.3e-10	0.001
cg23400451	MYH4	0.815898	0.595815	-0.220084	1.3e-10	0.001
cg25406518	DAK	0.767883	0.564544	-0.203339	1.3e-10	0.001
cg00565688	TP73	0.146034	0.550972	0.404938	1.4e-10	0.001
cg00594952	RIMS3	0.191216	0.452636	0.26142	1.4e-10	0.001
cg04263186	TACR3	0.13444	0.419417	0.284977	1.4e-10	0.001
cg05663262	HYI	0.907919	0.646417	-0.261503	1.4e-10	0.001
cg07307078	TUBB6	0.192289	0.508805	0.316517	1.4e-10	0.001
cg13084525	EHF	0.811306	0.41252	-0.398786	1.4e-10	0.001
cg15722679	SIRPB2	0.626764	0.257393	-0.369371	1.4e-10	0.001
cg19320612	SCN9A	0.859216	0.649925	-0.209291	1.4e-10	0.001
cg20791593	NEU4	0.441624	0.240223	-0.201401	1.4e-10	0.001
cg20839025	PRSS7	0.74544	0.416655	-0.328785	1.4e-10	0.001
cg22678136	SNRPN	0.452726	0.685085	0.232359	1.4e-10	0.001
cg24459563	CACNG1	0.850284	0.579306	-0.270977	1.4e-10	0.001
cg24884084	SPRR1B	0.5279	0.147261	-0.380639	1.4e-10	0.001
cg03885639	PANX3	0.823872	0.507579	-0.316293	1.5e-10	0.001
cg03907363	KLK1	0.814406	0.536524	-0.277882	1.5e-10	0.001
cg13986618	M160	0.8698	0.518854	-0.350947	1.5e-10	0.001
cg16377872	SLC1A6	0.865983	0.652366	-0.213617	1.5e-10	0.001
cg17067528	IER3	0.079794	0.281251	0.201458	1.5e-10	0.001
cg17288121	DEFB103A	0.925876	0.587329	-0.338547	1.5e-10	0.001
cg24304714	LCE1C	0.536252	0.215362	-0.32089	1.5e-10	0.001
cg27389185	ZNF540	0.167641	0.53561	0.36797	1.5e-10	0.001
cg06796611	IL24	0.767919	0.445897	-0.322021	1.6e-10	0.001
cg09134726	PRTN3	0.775301	0.570937	-0.204364	1.6e-10	0.001
cg10636246	AIM2	0.860689	0.463375	-0.397314	1.6e-10	0.001
cg13059782	CNTNAP3	0.103879	0.362737	0.258859	1.6e-10	0.001
cg17784922	KEL	0.884519	0.664048	-0.220471	1.6e-10	0.001
cg19686152	TMOD3	0.593113	0.317246	-0.275867	1.6e-10	0.001
cg26189983	TNFRSF1B	0.431906	0.149547	-0.282359	1.6e-10	0.001
cg27091343	TRIM15	0.857862	0.594245	-0.263617	1.6e-10	0.001
cg27513764	EFCAB3	0.911216	0.631112	-0.280104	1.6e-10	0.001
cg12827188	FGA	0.85458	0.497389	-0.35719	1.7e-10	0.001
cg20507276	OR2L13	0.272896	0.528616	0.25572	1.7e-10	0.001
cg20987610	CDH17	0.705063	0.44684	-0.258223	1.7e-10	0.001
cg21283680	SH3BP5	0.892811	0.492173	-0.400638	1.7e-10	0.001
cg22197708	MS4A2	0.900916	0.64833	-0.252586	1.7e-10	0.001
cg25040282	HTN3	0.837072	0.583275	-0.253797	1.7e-10	0.001
cg00722300	RLN3	0.90688	0.634188	-0.272692	1.8e-10	0.001
cg01211097	USP10	0.126775	0.33407	0.207295	1.8e-10	0.001
cg03283694	SIGLEC11	0.69979	0.38007	-0.31972	1.8e-10	0.001
cg14724265	PPEF2	0.873443	0.624026	-0.249417	1.8e-10	0.001
cg16396488	PLA2G1B	0.868772	0.659455	-0.209318	1.8e-10	0.001
cg17031773	KLK9	0.718817	0.3152	-0.403617	1.8e-10	0.001
cg17192247	MAPRE3	0.16963	0.37418	0.20455	1.8e-10	0.001
cg18848394	KRTHA8	0.91246	0.679048	-0.233412	1.8e-10	0.001
cg19000186	CNGA1	0.846697	0.472447	-0.374249	1.8e-10	0.001
cg07136161	CYLC2	0.888987	0.595421	-0.293566	1.9e-10	0.001
cg10084993	SLC9A3R2	0.22816	0.708792	0.480632	1.9e-10	0.001
cg13853761	C11orf2	0.688918	0.934887	0.245969	1.9e-10	0.001
cg15539420	HOXB8	0.229001	0.4913	0.262299	1.9e-10	0.001
cg18236297	CYSLTR2	0.929778	0.711773	-0.218005	1.9e-10	0.001
cg18552413	DARC	0.87826	0.447767	-0.430493	1.9e-10	0.001
cg18885346	PKHD1	0.866186	0.523364	-0.342822	1.9e-10	0.001
cg19345602	PATE	0.671043	0.263536	-0.407507	1.9e-10	0.001
cg22181664	CLCA1	0.761495	0.404567	-0.356928	1.9e-10	0.001
cg01797043	RPL3L	0.708976	0.413078	-0.295898	2e-10	0.001
cg05037688	EGFL7	0.827218	0.30601	-0.521207	2e-10	0.001
cg05294455	MYL4	0.907647	0.55919	-0.348457	2e-10	0.001
cg07879977	OR1F1	0.748341	0.530685	-0.217656	2e-10	0.001
cg10133777	ZD52F10	0.726156	0.524363	-0.201793	2e-10	0.001
cg10203483	LOC284948	0.164571	0.389299	0.224728	2e-10	0.001
cg11245384	PDYN	0.758639	0.45193	-0.306708	2e-10	0.001
cg14129786	MGMT	0.818975	0.51376	-0.305214	2e-10	0.001
cg18320336	STEAP1	0.107221	0.352105	0.244885	2e-10	0.001
cg01772980	SCGB1D1	0.8303	0.552532	-0.277768	2.1e-10	0.001
cg03391568	PTHR1	0.793459	0.462537	-0.330922	2.1e-10	0.001
cg03826976	CYB5R2	0.118162	0.465421	0.347259	2.1e-10	0.001
cg08840010	TNFRSF9	0.870626	0.58191	-0.288716	2.1e-10	0.001
cg16776350	CD84	0.72236	0.508381	-0.21398	2.2e-10	0.001
cg17574251	FNDC8	0.972981	0.767539	-0.205442	2.2e-10	0.001
cg20034100	IBRDC1	0.811498	0.598084	-0.213414	2.2e-10	0.001
cg21200703	SLC34A2	0.409416	0.631755	0.222339	2.2e-10	0.001
cg01359534	AQP10	0.877774	0.636467	-0.241307	2.3e-10	0.001
cg01888601	AGBL2	0.553811	0.328751	-0.225059	2.3e-10	0.001
cg21880903	KLB	0.594798	0.37324	-0.221558	2.3e-10	0.001
cg24310246	RAXL1	0.884588	0.58051	-0.304078	2.3e-10	0.001
cg25890048	OR5I1	0.878294	0.662573	-0.215721	2.3e-10	0.001
cg09196959	TRIM40	0.813654	0.417199	-0.396454	2.4e-10	0.001
cg09584711	HPR	0.722296	0.320848	-0.401448	2.4e-10	0.001
cg18994063	TIMD4	0.613928	0.220185	-0.393743	2.4e-10	0.001
cg23896545	NOMO1	0.285023	0.500411	0.215388	2.4e-10	0.001
cg26135325	LCE3A	0.732146	0.481757	-0.25039	2.4e-10	0.001
cg06226384	CACNG5	0.765809	0.50959	-0.256219	2.5e-10	0.001
cg10238171	BDKRB1	0.8614	0.588937	-0.272463	2.5e-10	0.001
cg11126134	FLJ14834	0.185205	0.472778	0.287573	2.5e-10	0.001
cg16158874	GPR4	0.761923	0.52414	-0.237783	2.5e-10	0.001
cg16352283	FAM46B	0.23618	0.521542	0.285363	2.5e-10	0.001
cg17783509	PHOX2B	0.169922	0.403665	0.233743	2.5e-10	0.001
cg26757722	CACNG2	0.235467	0.436504	0.201037	2.5e-10	0.001
cg27345534	PRB2	0.791897	0.382469	-0.409427	2.5e-10	0.001
cg13383491	GPR85	0.194742	0.410145	0.215402	2.6e-10	0.001
cg13553455	COL17A1	0.889754	0.564588	-0.325166	2.6e-10	0.001
cg17099569	GLI2	0.809176	0.44621	-0.362966	2.6e-10	0.001
cg19862344	RHAG	0.866671	0.641297	-0.225374	2.6e-10	0.001
cg05250458	ZNF177	0.174163	0.467057	0.292894	2.7e-10	0.001
cg15001381	AXIN1	0.160464	0.565432	0.404968	2.7e-10	0.001
cg17792192	CAMSAP1	0.539466	0.906678	0.367212	2.7e-10	0.001
cg18085435	ATP8B1	0.766676	0.383986	-0.38269	2.7e-10	0.001
cg21663722	C20orf91	0.827719	0.579726	-0.247993	2.7e-10	0.001
cg26391080	SH2D4B	0.73458	0.425489	-0.309092	2.7e-10	0.001
cg03954858	FAM83F	0.682471	0.366095	-0.316376	2.8e-10	0.001
cg27236973	KRT17	0.619479	0.182191	-0.437287	2.8e-10	0.001
cg01459453	SELP	0.813969	0.549379	-0.26459	2.9e-10	0.001
cg12530080	PMCHL1	0.802312	0.428354	-0.373958	2.9e-10	0.001
cg19172575	GATA4	0.234365	0.517569	0.283203	2.9e-10	0.001
cg22783363	TNFRSF10D	0.223183	0.469138	0.245956	2.9e-10	0.001
cg26861460	PARVG	0.574121	0.361867	-0.212253	2.9e-10	0.001
cg12127282	HOXD4	0.169811	0.668345	0.498534	3e-10	0.001
cg21406461	IFI16	0.63562	0.43189	-0.20373	3e-10	0.001
cg23338195	SLC30A8	0.841129	0.573279	-0.267849	3e-10	0.001
cg06813842	STRC	0.730285	0.485466	-0.244819	3.1e-10	0.001
cg15322932	ALDH3B1	0.336072	0.068519	-0.267553	3.1e-10	0.001
cg00430287	FRK	0.783511	0.552105	-0.231406	3.2e-10	0.001
cg06590610	ZNFN1A1	0.927226	0.7195	-0.207726	3.2e-10	0.001
cg07892051	AKAP3	0.887853	0.6534	-0.234454	3.2e-10	0.001
cg10642330	NNAT	0.519322	0.721085	0.201763	3.2e-10	0.001
cg16853860	TAP1	0.797059	0.391742	-0.405317	3.2e-10	0.001
cg12758687	DRD2	0.158009	0.375572	0.217563	3.3e-10	0.001
cg25391023	BTNL2	0.831092	0.467429	-0.363663	3.3e-10	0.001
cg26220985	DPT	0.846324	0.590948	-0.255376	3.3e-10	0.001
cg01145396	CHRNG	0.87465	0.661153	-0.213497	3.4e-10	0.001
cg14722162	C5orf20	0.92134	0.713742	-0.207597	3.4e-10	0.001
cg19756068	CYP2B6	0.804646	0.548214	-0.256432	3.4e-10	0.001
cg22598563	P4HA2	0.162138	0.389447	0.227309	3.4e-10	0.001
cg04567009	FCGR3B	0.863397	0.632264	-0.231132	3.5e-10	0.001
cg06336792	CREM	0.068486	0.464582	0.396096	3.5e-10	0.001
cg07014174	KRTAP11-1	0.877204	0.417296	-0.459907	3.5e-10	0.001
cg02284188	TRIM49	0.875112	0.645229	-0.229882	3.6e-10	0.001
cg20011134	DDO	0.48082	0.268488	-0.212332	3.6e-10	0.001
cg03732056	DOK2	0.458323	0.179706	-0.278617	3.7e-10	0.001
cg02786019	TRPV6	0.913302	0.463648	-0.449654	3.8e-10	0.001
cg06637774	P2RY6	0.255993	0.662619	0.406626	3.8e-10	0.001
cg15660077	NLGN2	0.582516	0.814408	0.231892	3.9e-10	0.001
cg19297232	SMPD3	0.189068	0.42082	0.231752	3.9e-10	0.001
cg23338993	UGT1A6	0.786988	0.553226	-0.233762	3.9e-10	0.001
cg01678321	SLC36A3	0.901485	0.538534	-0.362951	4e-10	0.001
cg04375036	PPP1CC	0.548711	0.750758	0.202047	4e-10	0.001
cg08527127	C1orf94	0.826838	0.528459	-0.298379	4e-10	0.001
cg01683883	CMTM2	0.150653	0.421897	0.271244	4.1e-10	0.001
cg14386061	DOK2	0.836157	0.543491	-0.292666	4.1e-10	0.001
cg06222800	KRTAP21-1	0.941392	0.730341	-0.211051	4.2e-10	0.001
cg06793062	CNTNAP4	0.908407	0.630367	-0.27804	4.2e-10	0.001
cg11058932	TSGA13	0.797809	0.589284	-0.208526	4.2e-10	0.001
cg19352038	PAX3	0.205242	0.447802	0.24256	4.3e-10	0.001
cg21985470	PKLR	0.813493	0.487286	-0.326207	4.3e-10	0.001
cg03544379	OR7C2	0.737159	0.49266	-0.2445	4.4e-10	0.001
cg09873258	DLK1	0.232629	0.699229	0.4666	4.4e-10	0.001
cg18530748	SULT1A1	0.042196	0.43517	0.392975	4.4e-10	0.001
cg06640279	FAIM3	0.742439	0.39915	-0.343289	4.5e-10	0.001
cg08254089	BPI	0.799377	0.578036	-0.221341	4.5e-10	0.001
cg14087150	KRTAP4-4	0.813959	0.596868	-0.217091	4.5e-10	0.001
cg15888522	XCR1	0.931579	0.720479	-0.2111	4.5e-10	0.001
cg00948500	KRTAP20-2	0.647544	0.264905	-0.382639	4.6e-10	0.001
cg03085312	RARA	0.168543	0.397625	0.229083	4.7e-10	0.001
cg04502814	SEPP1	0.346369	0.108176	-0.238193	4.7e-10	0.001
cg17118262	CCL1	0.687073	0.322471	-0.364602	4.7e-10	0.001
cg18312429	SLC10A2	0.792271	0.44018	-0.35209	4.7e-10	0.001
cg00030047	C1orf188	0.18187	0.588223	0.406352	4.9e-10	0.001
cg03914397	NMUR2	0.837607	0.589209	-0.248398	4.9e-10	0.001
cg05779068	OR2W1	0.815551	0.571763	-0.243788	4.9e-10	0.001
cg07730329	PCDHGA12	0.330572	0.681442	0.35087	4.9e-10	0.001
cg13906813	HLA-DPA1	0.886597	0.583963	-0.302634	4.9e-10	0.001
cg01720228	FLJ42461	0.802341	0.490467	-0.311874	5e-10	0.001
cg03872376	ZP4	0.703481	0.500591	-0.202889	5e-10	0.001
cg17264618	ENTPD3	0.175405	0.396765	0.221359	5e-10	0.001
cg22549408	PMAIP1	0.301159	0.663319	0.362161	5e-10	0.001
cg17241310	BARHL2	0.117755	0.549388	0.431633	5.2e-10	0.001
cg04953015	CHRNA2	0.823067	0.388041	-0.435025	5.3e-10	0.001
cg09868882	GRM8	0.865563	0.643016	-0.222547	5.3e-10	0.001
cg10602543	H19	0.800921	0.549867	-0.251054	5.3e-10	0.001
cg22289360	GCNT1	0.226498	0.456493	0.229996	5.3e-10	0.001
cg11695684	CHRND	0.836754	0.618654	-0.2181	5.4e-10	0.001
cg17233935	DSCR10	0.797765	0.556461	-0.241304	5.4e-10	0.001
cg26465611	MEGF10	0.329672	0.084335	-0.245337	5.4e-10	0.001
cg06630241	SOCS2	0.614875	0.405331	-0.209543	5.5e-10	0.001
cg10198932	C21orf129	0.798418	0.546029	-0.252389	5.5e-10	0.001
cg21494776	ICAM4	0.372312	0.170084	-0.202228	5.5e-10	0.001
cg10751811	CYP4Z1	0.681256	0.250221	-0.431035	5.6e-10	0.001
cg02656594	IL21R	0.705581	0.29701	-0.40857	5.7e-10	0.001
cg24964368	FPRL1	0.266579	0.592418	0.32584	5.7e-10	0.001
cg14709481	HK3	0.894768	0.687419	-0.207348	5.8e-10	0.001
cg26331247	FLJ33706	0.776849	0.528341	-0.248508	5.8e-10	0.001
cg21783004	LECT2	0.898394	0.668967	-0.229426	5.9e-10	0.001
cg16303562	MSR1	0.778148	0.490906	-0.287242	6e-10	0.001
cg21495715	SLC5A10	0.888058	0.51042	-0.377638	6e-10	0.001
cg26717133	PCDH21	0.621009	0.393245	-0.227764	6e-10	0.001
cg22607339	MPL	0.939024	0.72759	-0.211434	6.1e-10	0.001
cg02990033	GFRA4	0.781809	0.580678	-0.20113	6.2e-10	0.001
cg04336379	LOC389458	0.072349	0.290766	0.218417	6.2e-10	0.001
cg06806711	MS4A1	0.838205	0.560402	-0.277803	6.2e-10	0.001
cg08611714	KRTHA2	0.771589	0.415171	-0.356418	6.2e-10	0.001
cg26416466	MEGF11	0.095228	0.367121	0.271893	6.2e-10	0.001
cg04994456	RNF186	0.900336	0.582682	-0.317654	6.4e-10	0.001
cg15403517	SRD5A2	0.298144	0.504062	0.205918	6.4e-10	0.001
cg09245073	ASGR1	0.764082	0.506695	-0.257387	6.5e-10	0.001
cg11091262	GALNTL5	0.820972	0.569756	-0.251215	6.5e-10	0.001
cg16792160	ASAH2	0.828887	0.497851	-0.331035	6.5e-10	0.001
cg24262469	TIPARP	0.219779	0.421039	0.20126	6.6e-10	0.001
cg07637239	KCNK18	0.816637	0.581374	-0.235263	6.7e-10	0.001
cg13236107	C20orf152	0.893906	0.651937	-0.24197	6.8e-10	0.001
cg04111761	CCR3	0.79913	0.523991	-0.275139	6.9e-10	0.001
cg07456201	UMOD	0.874374	0.606416	-0.267958	7e-10	0.001
cg18098286	UGT1A10	0.901495	0.653002	-0.248493	7e-10	0.001
cg26151675	CNR2	0.720761	0.369694	-0.351067	7e-10	0.001
cg03075662	PLSCR2	0.925001	0.709305	-0.215696	7.1e-10	0.001
cg08077673	MEST	0.296412	0.713352	0.416939	7.1e-10	0.001
cg08603768	WNT8A	0.8315	0.630017	-0.201482	7.1e-10	0.001
cg20483374	C1QTNF5	0.458222	0.066957	-0.391265	7.2e-10	0.001
cg25657700	SNRPN	0.568984	0.783318	0.214334	7.2e-10	0.001
cg07173760	CLC	0.769783	0.450515	-0.319269	7.3e-10	0.001
cg13504059	CCR7	0.784926	0.475824	-0.309102	7.4e-10	0.001
cg05488632	ABHD9	0.209903	0.600655	0.390752	7.5e-10	0.001
cg00616129	STYK1	0.136074	0.434876	0.298802	7.6e-10	0.001
cg08351331	LBP	0.786582	0.555918	-0.230664	7.7e-10	0.001
cg17607231	SP140	0.848956	0.648908	-0.200048	7.8e-10	0.001
cg22386311	DSG1	0.827672	0.370787	-0.456885	7.9e-10	0.001
cg08763351	SPRR4	0.848056	0.522816	-0.325241	8e-10	0.001
cg17992056	ICMT	0.096282	0.315663	0.219381	8e-10	0.001
cg15824056	SYNJ2	0.319156	0.619079	0.299923	8.1e-10	0.001
cg02936263	CCL7	0.905639	0.583239	-0.3224	8.2e-10	0.001
cg16140179	NURIT	0.791028	0.527379	-0.263649	8.2e-10	0.001
cg25226247	TFAP2B	0.234136	0.633814	0.399677	8.2e-10	0.001
cg02150910	GZMH	0.856849	0.470218	-0.386632	8.3e-10	0.001
cg18839416	C1orf158	0.643087	0.410898	-0.232189	8.3e-10	0.001
cg01980222	TREM2	0.610814	0.390654	-0.22016	8.4e-10	0.001
cg08191854	TRPM2	0.602047	0.252689	-0.349359	8.4e-10	0.001
cg26866325	PPBPL2	0.80491	0.468942	-0.335968	8.4e-10	0.001
cg01043831	PTTG2	0.915654	0.711595	-0.204059	8.5e-10	0.001
cg15761405	FCRL2	0.800639	0.405456	-0.395183	8.5e-10	0.001
cg00406188	LCE2C	0.905439	0.574372	-0.331067	8.6e-10	0.001
cg22631938	GPR27	0.330433	0.702241	0.371808	8.8e-10	0.001
cg14159672	FLJ32569	0.282457	0.640483	0.358026	8.9e-10	0.001
cg00690280	WFDC10B	0.819887	0.586232	-0.233655	9e-10	0.001
cg06051311	TRIM15	0.90521	0.528947	-0.376263	9e-10	0.001
cg01999333	CASP14	0.793696	0.49144	-0.302256	9.1e-10	0.001
cg04340502	GSTA3	0.813643	0.432574	-0.38107	9.1e-10	0.001
cg19863740	PARVG	0.90547	0.673023	-0.232447	9.1e-10	0.001
cg26264314	NALP5	0.883235	0.677326	-0.20591	9.2e-10	0.001
cg00187686	TCN1	0.842508	0.489473	-0.353036	9.3e-10	0.001
cg13745870	SPATA12	0.50246	0.261564	-0.240895	9.5e-10	0.001
cg09872616	MEST	0.315439	0.614811	0.299371	9.6e-10	0.001
cg15484375	SAA1	0.767566	0.505231	-0.262335	9.6e-10	0.001
cg26185508	CDCP2	0.61966	0.270618	-0.349042	9.6e-10	0.001
cg02046017	LOC220070	0.85958	0.539904	-0.319676	9.7e-10	0.001
cg09914444	DMBX1	0.794316	0.532429	-0.261887	9.7e-10	0.001
cg17823175	AZU1	0.917233	0.646657	-0.270577	9.7e-10	0.001
cg06489008	CST11	0.834295	0.625072	-0.209223	9.8e-10	0.001
cg17625032	NOD27	0.820271	0.526013	-0.294258	9.8e-10	0.001
cg07572435	LY6D	0.908285	0.59645	-0.311836	9.9e-10	0.001
cg11939496	CD244	0.874407	0.525209	-0.349198	9.9e-10	0.001
cg24898753	FTH1	0.177589	0.381778	0.204189	9.9e-10	0.001
cg01471713	C1orf115	0.239162	0.547794	0.308632	1e-09	0.001
cg05440289	IVL	0.916932	0.650982	-0.26595	1e-09	0.001
cg10920765	HBG2	0.876001	0.594918	-0.281083	1e-09	0.001
cg12324629	ULK2	0.200535	0.577074	0.37654	1e-09	0.001
cg15503752	ST6GALNAC1	0.779037	0.417251	-0.361786	1e-09	0.001
cg20436912	SEC14L4	0.758362	0.558258	-0.200105	1e-09	0.001
cg21301148	MYH6	0.756789	0.42249	-0.334299	1e-09	0.001
cg21930712	FLJ40235	0.835642	0.589053	-0.246589	1e-09	0.001
cg22182945	NYD-SP26	0.882448	0.554657	-0.327792	1e-09	0.001
cg24240626	REG3A	0.84069	0.522888	-0.317802	1e-09	0.001
cg25864727	C21orf42	0.93264	0.716897	-0.215743	1e-09	0.001
cg02056135	SP110	0.257635	0.048655	-0.208981	1.1e-09	0.001
cg02609880	BCAN	0.40385	0.143846	-0.260004	1.1e-09	0.001
cg04574507	CD1B	0.837854	0.602688	-0.235166	1.1e-09	0.001
cg06506864	GPR154	0.850134	0.598054	-0.25208	1.1e-09	0.001
cg07405796	TRIM40	0.866494	0.600804	-0.265691	1.1e-09	0.001
cg11854007	RP11-49G10.8	0.451519	0.14529	-0.30623	1.1e-09	0.001
cg12397274	TINAG	0.810741	0.336946	-0.473795	1.1e-09	0.001
cg12910797	HOXB3	0.073784	0.353648	0.279864	1.1e-09	0.001
cg17534899	IQSEC1	0.147007	0.407949	0.260942	1.1e-09	0.001
cg21519900	C20orf186	0.693956	0.317348	-0.376608	1.1e-09	0.001
cg22074858	GBP3	0.648851	0.272393	-0.376458	1.1e-09	0.001
cg26473272	SYT8	0.944413	0.73881	-0.205604	1.1e-09	0.001
cg00630164	KCNQ4	0.13688	0.402723	0.265843	1.2e-09	0.001
cg00891541	SMPD3	0.218162	0.531272	0.313109	1.2e-09	0.001
cg03840259	GRAP2	0.829384	0.367391	-0.461993	1.2e-09	0.001
cg04201347	PRRG2	0.734382	0.484946	-0.249436	1.2e-09	0.001
cg07525077	RNASE3	0.810772	0.411182	-0.399591	1.2e-09	0.001
cg08901867	TTLL6	0.883596	0.638889	-0.244707	1.2e-09	0.001
cg12278770	C1orf90	0.718748	0.34801	-0.370737	1.2e-09	0.001
cg17795240	GATA4	0.186924	0.49623	0.309306	1.2e-09	0.001
cg18484189	NALP10	0.822323	0.610096	-0.212227	1.2e-09	0.001
cg19154438	CKM	0.772326	0.499315	-0.27301	1.2e-09	0.001
cg23111544	REG1A	0.902088	0.602778	-0.299309	1.2e-09	0.001
cg27081230	SLIC1	0.887614	0.649203	-0.238411	1.2e-09	0.001
cg03835296	SLC17A1	0.769317	0.562811	-0.206506	1.3e-09	0.001
cg09828634	KRTAP19-2	0.933929	0.723625	-0.210304	1.3e-09	0.001
cg11921829	FCRL2	0.771931	0.475012	-0.296919	1.3e-09	0.001
cg16466334	MMP3	0.766229	0.499366	-0.266864	1.3e-09	0.001
cg20264732	RBM35B	0.293615	0.555307	0.261691	1.3e-09	0.001
cg00128877	MKNK1	0.168128	0.439226	0.271099	1.4e-09	0.001
cg06811800	ATP4B	0.942979	0.712327	-0.230652	1.4e-09	0.001
cg10994126	PAPPA2	0.766751	0.401659	-0.365092	1.4e-09	0.001
cg13181019	MPP7	0.732397	0.492498	-0.239899	1.4e-09	0.001
cg21428681	NKX3-1	0.156039	0.395469	0.239429	1.4e-09	0.001
cg00729275	C18orf16	0.451128	0.239916	-0.211212	1.5e-09	0.001
cg10045881	CHI3L2	0.899185	0.615799	-0.283386	1.5e-09	0.001
cg11976616	C6	0.889808	0.662386	-0.227422	1.5e-09	0.001
cg21243096	POU3F1	0.0193	0.233186	0.213886	1.5e-09	0.001
cg03998348	TMCO5	0.931348	0.688381	-0.242967	1.6e-09	0.001
cg04151683	LRRN6C	0.855583	0.521368	-0.334215	1.6e-09	0.001
cg05890484	BHMT	0.485531	0.875683	0.390151	1.6e-09	0.001
cg14086122	MGC7036	0.566492	0.351984	-0.214508	1.6e-09	0.001
cg18431127	EPB42	0.895242	0.622663	-0.272579	1.6e-09	0.001
cg24024214	BTNL8	0.897256	0.642468	-0.254788	1.6e-09	0.001
cg25298754	ZBED2	0.860192	0.563419	-0.296773	1.6e-09	0.001
cg26227465	IFNG	0.908621	0.680384	-0.228237	1.6e-09	0.001
cg00041575	TSPAN32	0.788029	0.492344	-0.295684	1.7e-09	0.001
cg03960217	LCE2C	0.623876	0.198571	-0.425305	1.7e-09	0.001
cg07072643	EMR3	0.888584	0.558557	-0.330027	1.7e-09	0.001
cg18809289	ALOX5	0.195922	0.579259	0.383337	1.7e-09	0.001
cg21970438	TTLL2	0.883437	0.655727	-0.22771	1.7e-09	0.001
cg22244122	SURF4	0.128418	0.329758	0.20134	1.7e-09	0.001
cg26409237	SLC2A9	0.931278	0.645156	-0.286123	1.7e-09	0.001
cg00250430	DMRT2	0.17878	0.680432	0.501652	1.8e-09	0.001
cg01726767	LALBA	0.877328	0.656236	-0.221093	1.8e-09	0.001
cg02311163	SEMG2	0.905881	0.652082	-0.253798	1.8e-09	0.001
cg07376232	AMICA1	0.745211	0.429567	-0.315644	1.8e-09	0.001
cg13998293	TRIM63	0.725244	0.345547	-0.379697	1.8e-09	0.001
cg25229305	KCNK18	0.852955	0.550902	-0.302053	1.8e-09	0.001
cg09551916	CFHR2	0.733579	0.36269	-0.370889	1.9e-09	0.001
cg11376198	AFAR3	0.527767	0.740997	0.213229	1.9e-09	0.001
cg13573276	RDHE2	0.105755	0.361702	0.255947	1.9e-09	0.001
cg13765961	MS4A1	0.843818	0.445342	-0.398475	1.9e-09	0.001
cg16612562	RRP22	0.603915	0.860081	0.256166	1.9e-09	0.001
cg19033555	DEFB1	0.852045	0.623077	-0.228968	1.9e-09	0.001
cg21754343	LCE2B	0.910438	0.481377	-0.42906	1.9e-09	0.001
cg21975377	FZD6	0.092221	0.338327	0.246105	1.9e-09	0.001
cg24642468	MGC33367	0.826685	0.579588	-0.247097	1.9e-09	0.001
cg03602500	FLJ00060	0.857202	0.564538	-0.292664	2e-09	0.001
cg14544583	HBB	0.873559	0.616282	-0.257277	2e-09	0.001
cg20673481	KCNS3	0.123536	0.352964	0.229428	2e-09	0.001
cg24490338	TPM3	0.928724	0.646937	-0.281787	2e-09	0.001
cg07918509	ICAM2	0.781496	0.385438	-0.396058	2.1e-09	0.001
cg11547724	HPX	0.794491	0.481818	-0.312674	2.1e-09	0.001
cg13062935	MRGPRX2	0.871171	0.496068	-0.375103	2.1e-09	0.001
cg13897627	FLJ44674	0.813149	0.557936	-0.255213	2.1e-09	0.001
cg14652095	HIST1H1A	0.224917	0.656322	0.431405	2.1e-09	0.001
cg01514487	MYO1A	0.774837	0.477044	-0.297793	2.3e-09	0.001
cg02192965	SLC3A1	0.902694	0.628407	-0.274287	2.3e-09	0.001
cg09155001	FAM26C	0.937367	0.734322	-0.203045	2.3e-09	0.001
cg17387870	CHFR	0.168856	0.385387	0.216531	2.3e-09	0.001
cg02121427	LRRC15	0.841019	0.585243	-0.255776	2.4e-09	0.001
cg20179697	SNX9	0.231914	0.720078	0.488163	2.4e-09	0.001
cg25782229	WT1	0.174833	0.444423	0.26959	2.4e-09	0.001
cg27495908	C9orf79	0.891779	0.674913	-0.216866	2.4e-09	0.001
cg14062083	KRTAP13-4	0.879171	0.643734	-0.235437	2.5e-09	0.001
cg20695587	TMPRSS11F	0.85722	0.636677	-0.220543	2.5e-09	0.001
cg21948655	SMCP	0.970102	0.635472	-0.33463	2.5e-09	0.001
cg25902889	FSD1	0.15363	0.563892	0.410262	2.5e-09	0.001
cg00689340	RTKN	0.269128	0.820155	0.551027	2.6e-09	0.001
cg02672220	SIM2	0.158035	0.482428	0.324392	2.6e-09	0.001
cg03349953	PCDHB5	0.102019	0.327755	0.225736	2.6e-09	0.001
cg06437862	TUBA2	0.785194	0.533056	-0.252138	2.6e-09	0.001
cg09467501	PYY	0.384575	0.172631	-0.211944	2.6e-09	0.001
cg11158374	TFF2	0.841473	0.589234	-0.252239	2.6e-09	0.001
cg12374431	VAX2	0.14021	0.437868	0.297658	2.6e-09	0.001
cg02945019	CD84	0.617214	0.277838	-0.339376	2.7e-09	0.001
cg07441143	SLURP1	0.86708	0.490087	-0.376994	2.7e-09	0.001
cg11618577	KRTCAP3	0.424236	0.726131	0.301895	2.7e-09	0.001
cg14533138	KRTHA3B	0.841866	0.41238	-0.429486	2.7e-09	0.001
cg22719623	OPRM1	0.1765	0.442517	0.266018	2.7e-09	0.001
cg23984130		0.910187	0.605146	-0.305041	2.7e-09	0.001
cg08247612	NHLH1	0.846314	0.541036	-0.305278	2.8e-09	0.001
cg12111714	ATP8A2	0.276945	0.773505	0.496561	2.8e-09	0.001
cg16155702	FGF21	0.913328	0.702557	-0.21077	2.8e-09	0.001
cg00221494	FARP1	0.284175	0.609287	0.325112	2.9e-09	0.001
cg02260587	PCDHB2	0.081182	0.38361	0.302428	2.9e-09	0.001
cg06921282	LRRC56	0.095369	0.361798	0.266429	2.9e-09	0.001
cg00208830	LAMC2	0.889043	0.67714	-0.211903	3.1e-09	0.001
cg01593385	FGG	0.854763	0.613635	-0.241128	3.1e-09	0.001
cg05064181	ABLIM1	0.915158	0.554272	-0.360887	3.1e-09	0.001
cg13473336	SLC5A2	0.836416	0.585774	-0.250642	3.1e-09	0.001
cg04096767	WT1	0.165347	0.537457	0.37211	3.2e-09	0.001
cg10647513	HBA1	0.34258	0.140114	-0.202466	3.2e-09	0.001
cg13447818	FLG	0.831733	0.618139	-0.213594	3.2e-09	0.001
cg16076328	TACSTD1	0.573406	0.869711	0.296305	3.2e-09	0.001
cg22183706	CALCA	0.041579	0.252156	0.210577	3.2e-09	0.001
cg11241627	FERD3L	0.207096	0.580069	0.372972	3.3e-09	0.001
cg20485165	WFDC12	0.870915	0.520368	-0.350547	3.3e-09	0.001
cg22724153	SPAM1	0.843325	0.464929	-0.378396	3.3e-09	0.001
cg25840094	CFHR5	0.834425	0.448054	-0.386372	3.3e-09	0.001
cg25133753	WFDC11	0.543604	0.226354	-0.317249	3.4e-09	0.001
cg27412902	IL29	0.844586	0.427873	-0.416712	3.4e-09	0.001
cg09595479	PRPH	0.194307	0.704069	0.509762	3.5e-09	0.001
cg10533434	SERPINB3	0.877326	0.53326	-0.344066	3.5e-09	0.001
cg13301003	WT1	0.225836	0.587318	0.361482	3.5e-09	0.001
cg19042947	SERPINA4	0.786391	0.557348	-0.229043	3.6e-09	0.001
cg00436282	STATH	0.896749	0.661206	-0.235543	3.7e-09	0.001
cg01418124	ARHGAP24	0.12361	0.371175	0.247565	3.7e-09	0.001
cg03887787	CTSW	0.83632	0.513547	-0.322773	3.7e-09	0.001
cg04600618	C6orf206	0.114843	0.320284	0.205441	3.7e-09	0.001
cg07054641	WDR52	0.125368	0.62117	0.495802	3.7e-09	0.001
cg09434995	SRCRB4D	0.793387	0.550774	-0.242613	3.7e-09	0.001
cg13271951	FAM57B	0.499809	0.748184	0.248375	3.7e-09	0.001
cg20202438	NPPA	0.54625	0.337284	-0.208966	3.7e-09	0.001
cg07947016	KLK2	0.699915	0.276493	-0.423422	3.8e-09	0.001
cg09022993	SPATA18	0.088107	0.327494	0.239386	3.8e-09	0.001
cg26540515	ANGPT4	0.85264	0.43944	-0.4132	3.8e-09	0.001
cg11393848	C1QC	0.411439	0.116004	-0.295436	3.9e-09	0.001
cg17536071	UNQ689	0.823687	0.399711	-0.423976	3.9e-09	0.001
cg21624359	FFAR3	0.854956	0.53619	-0.318766	3.9e-09	0.001
cg26822241	CYP2C9	0.938019	0.704235	-0.233784	3.9e-09	0.001
cg00509670	PAX9	0.214479	0.510445	0.295966	4.2e-09	0.001
cg10466917	TRY1	0.716918	0.257981	-0.458936	4.2e-09	0.001
cg11319389	C20orf100	0.160154	0.482897	0.322743	4.2e-09	0.001
cg27420123	FSHB	0.84965	0.551758	-0.297892	4.2e-09	0.001
cg10742225	KRT13	0.883123	0.544369	-0.338754	4.3e-09	0.001
cg13615963	CCR6	0.697449	0.338272	-0.359177	4.3e-09	0.001
cg18841952	GPR115	0.849728	0.567326	-0.282402	4.4e-09	0.001
cg02599464	HIST1H4I	0.10012	0.577825	0.477705	4.5e-09	0.001
cg08886154	PAX4	0.744812	0.36618	-0.378632	4.5e-09	0.001
cg19623751	CEACAM7	0.882563	0.572674	-0.309889	4.5e-09	0.001
cg21542793	ADRA2B	0.237958	0.627215	0.389257	4.5e-09	0.001
cg07264679	CD163	0.927005	0.60358	-0.323426	4.6e-09	0.001
cg08832227	KCNA1	0.165659	0.699603	0.533945	4.6e-09	0.001
cg09059945	MEST	0.248968	0.665345	0.416377	4.6e-09	0.001
cg08191915	PANX3	0.779772	0.360965	-0.418806	4.7e-09	0.001
cg08374799	ITGB7	0.639576	0.232386	-0.407189	4.7e-09	0.001
cg03742272	ALOX12B	0.856123	0.636639	-0.219484	4.8e-09	0.001
cg16713808	CRNN	0.880872	0.582139	-0.298733	4.8e-09	0.001
cg18462653	DEFB119	0.653865	0.280014	-0.37385	5e-09	0.001
cg24641737	DENND2D	0.892709	0.688013	-0.204695	5e-09	0.001
cg02780988	KRTHA6	0.77659	0.539376	-0.237213	5.1e-09	0.001
cg08109815	NMBR	0.144264	0.498004	0.35374	5.1e-09	0.001
cg10235817	ADRA2C	0.147607	0.539969	0.392362	5.1e-09	0.001
cg10516886	CD53	0.694405	0.322307	-0.372098	5.1e-09	0.001
cg12061127	WFDC9	0.832278	0.555919	-0.276358	5.1e-09	0.001
cg18854666	SLC11A1	0.849645	0.439011	-0.410633	5.2e-09	0.001
cg06784466	FPRL2	0.648052	0.231852	-0.4162	5.3e-09	0.001
cg07922606	HIST1H3E	0.171173	0.672792	0.50162	5.3e-09	0.001
cg19226099	MC3R	0.886779	0.68539	-0.20139	5.3e-09	0.001
cg14561282	ADAM29	0.765356	0.565319	-0.200037	5.4e-09	0.001
cg20732367	LRRFIP1	0.282251	0.065089	-0.217162	5.4e-09	0.001
cg03918304	HOXD10	0.228513	0.664051	0.435538	5.5e-09	0.001
cg22972055	UNC84A	0.692192	0.902125	0.209933	5.5e-09	0.001
cg24489015	LPO	0.866911	0.501218	-0.365693	5.5e-09	0.001
cg06327515	PCDHB14	0.126238	0.395664	0.269426	5.7e-09	0.001
cg12850636	TJP3	0.867199	0.583923	-0.283276	5.7e-09	0.001
cg15875314	DDX4	0.813963	0.326314	-0.487649	5.7e-09	0.001
cg22134325	NPAS4	0.174552	0.387136	0.212584	5.7e-09	0.001
cg16358738	AGXT	0.930471	0.728646	-0.201825	5.8e-09	0.001
cg23495733	CPNE8	0.118507	0.337765	0.219258	5.9e-09	0.001
cg14511156	OSCAR	0.651381	0.229151	-0.422231	6e-09	0.001
cg25882366	HOXB2	0.244702	0.45474	0.210038	6e-09	0.001
cg02100629	AMID	0.315419	0.089935	-0.225484	6.1e-09	0.001
cg14399060	HOXD4	0.060137	0.427357	0.367221	6.1e-09	0.001
cg15916061	SLC17A4	0.887685	0.557613	-0.330072	6.1e-09	0.001
cg02105856	PIGR	0.64935	0.29672	-0.35263	6.2e-09	0.001
cg13446622	SDR-O	0.853153	0.555364	-0.297788	6.3e-09	0.001
cg26390526	FLG	0.917205	0.534397	-0.382808	6.3e-09	0.001
cg09936561	DRD5	0.096582	0.358555	0.261973	6.4e-09	0.001
cg12374577	UGT2A3	0.882168	0.603159	-0.279009	6.5e-09	0.001
cg17981339	SBEM	0.927617	0.709038	-0.218579	6.5e-09	0.001
cg04609640	VMD2L2	0.846621	0.475948	-0.370672	6.6e-09	0.001
cg09995854	IL1F8	0.913821	0.681922	-0.231899	6.6e-09	0.001
cg21414251	OR12D2	0.680315	0.307018	-0.373297	6.6e-09	0.001
cg23307338	MS4A12	0.775316	0.315975	-0.459341	6.6e-09	0.001
cg26066361	CLEC7A	0.823303	0.425158	-0.398145	6.6e-09	0.001
cg06566994	ZNF167	0.447231	0.839242	0.392011	6.7e-09	0.001
cg20352798	ZP3	0.04479	0.256265	0.211475	6.7e-09	0.001
cg13682722	C14orf102	0.110044	0.318006	0.207962	6.8e-09	0.001
cg18878432	HOXB6	0.101808	0.452014	0.350207	6.8e-09	0.001
cg21115977	GDF2	0.853117	0.554521	-0.298596	6.8e-09	0.001
cg11368643	PCDHB15	0.208301	0.716003	0.507702	6.9e-09	0.001
cg14894216	CATSPER1	0.714057	0.29536	-0.418696	7.1e-09	0.001
cg17001652	CXCL13	0.801235	0.36574	-0.435495	7.2e-09	0.001
cg00447208	TMC8	0.809457	0.530908	-0.278548	7.4e-09	0.001
cg19680672	MGMT	0.901056	0.586339	-0.314716	7.4e-09	0.001
cg20022122	GCKR	0.882326	0.480202	-0.402124	7.4e-09	0.001
cg01532771	CLEC4M	0.824733	0.601024	-0.223709	7.6e-09	0.001
cg27418851	MBL2	0.833339	0.457645	-0.375694	7.6e-09	0.001
cg02620013	MLNR	0.244605	0.684802	0.440197	7.8e-09	0.001
cg00325491	FN5	0.871811	0.485648	-0.386164	7.9e-09	0.001
cg07027513	B4GALT6	0.125942	0.383261	0.25732	8.1e-09	0.001
cg26548883	CCL15	0.795531	0.316228	-0.479304	8.1e-09	0.001
cg02983451	KLF11	0.150607	0.434635	0.284028	8.2e-09	0.001
cg10957151	HOXD9	0.120646	0.471779	0.351133	8.2e-09	0.001
cg17754680	NPC1L1	0.894049	0.534885	-0.359164	8.2e-09	0.001
cg21685266	EHHADH	0.086837	0.33406	0.247223	8.2e-09	0.001
cg25388528	KRTAP20-1	0.809626	0.389365	-0.420261	8.2e-09	0.001
cg07177852	CCDC68	0.138243	0.405033	0.26679	8.3e-09	0.001
cg07330329	TRIM48	0.495316	0.198876	-0.29644	8.3e-09	0.001
cg10159529	IL5RA	0.822446	0.617024	-0.205422	8.4e-09	0.001
cg13302823	SCRT1	0.119687	0.33148	0.211793	8.4e-09	0.001
cg23435746	TWSG1	0.02105	0.320709	0.299659	8.4e-09	0.001
cg26657648	IL1R1	0.92445	0.603881	-0.320569	8.4e-09	0.001
cg14700707	NOTCH4	0.643795	0.228409	-0.415385	8.6e-09	0.001
cg27090087	TINAG	0.77807	0.3331	-0.44497	8.7e-09	0.001
cg02579133	KRTAP10-8	0.90914	0.559663	-0.349477	8.8e-09	0.001
cg07957491	UCK1	0.110318	0.376736	0.266419	9e-09	0.001
cg21960110	HBZ	0.865392	0.489744	-0.375648	9.2e-09	0.001
cg27022827	TJP3	0.759373	0.396573	-0.3628	9.2e-09	0.001
cg19325985	HOXD13	0.204432	0.477356	0.272923	9.4e-09	0.001
cg01565918	GNAS	0.935341	0.490494	-0.444847	9.5e-09	0.001
cg11990309	HTR1E	0.13628	0.520369	0.384088	9.7e-09	0.001
cg06812844	TRPM2	0.706927	0.187368	-0.519559	9.8e-09	0.001
cg18192417	NEBL	0.193754	0.399918	0.206164	9.8e-09	0.001
cg01369413	UBQLN3	0.875948	0.527383	-0.348565	1e-08	0.001
cg02833180	PLCL1	0.940661	0.550847	-0.389814	1e-08	0.001
cg04757093	RUNX3	0.821184	0.574314	-0.24687	1e-08	0.001
cg07713361	APOL1	0.71107	0.509672	-0.201398	1e-08	0.001
cg11721194	SLAMF7	0.79109	0.47429	-0.3168	1e-08	0.001
cg13641903	WT1	0.290387	0.731474	0.441087	1e-08	0.001
cg18221897	KIR2DL1	0.786128	0.562017	-0.224111	1e-08	0.001
cg19798224	C14orf68	0.842259	0.597594	-0.244665	1e-08	0.001
cg21627181	SLC17A4	0.947762	0.742315	-0.205447	1e-08	0.001
cg22202141	FCGR3A	0.839813	0.566319	-0.273495	1e-08	0.001
cg02998425	ADAM21	0.890946	0.613515	-0.277431	1.1e-08	0.001
cg04180953	DSC1	0.81508	0.605402	-0.209678	1.1e-08	0.001
cg12493906	MMP26	0.898336	0.510993	-0.387342	1.1e-08	0.001
cg19961522	MYLK2	0.810205	0.590776	-0.219429	1.1e-08	0.001
cg20050826	K6IRS2	0.13752	0.340673	0.203153	1.1e-08	0.001
cg22074467	AKR1C2	0.710669	0.345432	-0.365237	1.1e-08	0.001
cg24691255	SERPINB2	0.94852	0.70943	-0.23909	1.1e-08	0.001
cg26514492	GPR132	0.871305	0.579697	-0.291608	1.1e-08	0.001
cg01155039	AMN	0.11099	0.332097	0.221107	1.2e-08	0.001
cg04121771	TM4SF4	0.73706	0.226048	-0.511012	1.2e-08	0.001
cg04505023	SPRR1A	0.79312	0.347308	-0.445812	1.2e-08	0.001
cg17453778	CASR	0.305234	0.646901	0.341667	1.2e-08	0.001
cg18087477	SYCP1	0.410611	0.755886	0.345276	1.2e-08	0.001
cg20018806	TCN1	0.81654	0.516401	-0.30014	1.2e-08	0.001
cg24076884	PCDHAC2	0.347843	0.632167	0.284324	1.2e-08	0.001
cg24389347	C3orf22	0.730077	0.304791	-0.425286	1.2e-08	0.001
cg25145670	HOXB4	0.077123	0.288667	0.211544	1.2e-08	0.001
cg01568736	SERPINB7	0.947605	0.536627	-0.410979	1.3e-08	0.001
cg02765820	C3orf22	0.892931	0.643208	-0.249723	1.3e-08	0.001
cg12351433	LHCGR	0.167449	0.503959	0.336511	1.3e-08	0.001
cg13968390	SULT1C1	0.861268	0.491193	-0.370075	1.3e-08	0.001
cg17349199	C10orf82	0.516599	0.842385	0.325786	1.3e-08	0.001
cg19904463	FABP5	0.189327	0.523904	0.334577	1.3e-08	0.001
cg06007645	C1orf175	0.943078	0.582712	-0.360366	1.4e-08	0.001
cg12936220	RPL26L1	0.15753	0.50961	0.35208	1.4e-08	0.001
cg17683775	PTGES	0.787344	0.517519	-0.269825	1.4e-08	0.001
cg23743472	C11orf38	0.860136	0.655367	-0.204769	1.4e-08	0.001
cg25187533	PSG2	0.701534	0.486141	-0.215393	1.4e-08	0.001
cg27398547	C14orf39	0.064582	0.421979	0.357397	1.4e-08	0.001
cg03819692	FLJ36701	0.857073	0.652131	-0.204941	1.5e-08	0.001
cg10316764	TAOK2	0.385023	0.6927	0.307677	1.5e-08	0.001
cg14401592	ACCN5	0.84694	0.530825	-0.316115	1.5e-08	0.001
cg15792367	KLK11	0.811376	0.406873	-0.404503	1.5e-08	0.001
cg16660041	IQCF1	0.928792	0.728395	-0.200397	1.5e-08	0.001
cg22572779	MGC40222	0.863473	0.641041	-0.222432	1.5e-08	0.001
cg23765993	SPINLW1	0.811849	0.331225	-0.480624	1.5e-08	0.001
cg02764897	KRTAP13-1	0.861385	0.514411	-0.346974	1.6e-08	0.001
cg02930996	B4GALT6	0.139835	0.385386	0.245552	1.6e-08	0.001
cg26937500	CARD11	0.09807	0.39144	0.29337	1.6e-08	0.001
cg10523494	CD300LB	0.655288	0.265488	-0.3898	1.7e-08	0.001
cg12949760	KCNQ1	0.889597	0.578866	-0.310731	1.7e-08	0.001
cg13882988	MBL2	0.910288	0.608488	-0.3018	1.7e-08	0.001
cg14894144	LAMA3	0.332223	0.765143	0.43292	1.7e-08	0.001
cg20227165	PRDM11	0.834472	0.5415	-0.292972	1.7e-08	0.001
cg24443250	TNFSF8	0.655839	0.374182	-0.281657	1.7e-08	0.001
cg00548268	NPTX2	0.286395	0.772469	0.486074	1.8e-08	0.001
cg07935568	MLNR	0.16328	0.569457	0.406177	1.8e-08	0.001
cg08278554	C15orf48	0.151137	0.58735	0.436213	1.8e-08	0.001
cg11237817	KIR3DL3	0.775996	0.486108	-0.289888	1.8e-08	0.001
cg17277939	MGC13168	0.748347	0.346171	-0.402176	1.8e-08	0.001
cg22461018	MORF4	0.816516	0.556346	-0.26017	1.8e-08	0.001
cg01618851	CD209	0.53848	0.174664	-0.363816	1.9e-08	0.001
cg08411049	SERPINB5	0.925831	0.630265	-0.295565	1.9e-08	0.001
cg12687463	CFHR1	0.748303	0.382543	-0.36576	1.9e-08	0.001
cg13397379	OR2C3	0.891397	0.626434	-0.264963	1.9e-08	0.001
cg14696870	FCER1A	0.892427	0.443708	-0.44872	1.9e-08	0.001
cg18538812	GIF	0.747003	0.276351	-0.470652	1.9e-08	0.001
cg21846488	LCE4A	0.761369	0.292822	-0.468547	1.9e-08	0.001
cg00044729	FLJ25421	0.908058	0.508199	-0.399859	2e-08	0.001
cg00152644	SPRR2E	0.953151	0.693547	-0.259604	2e-08	0.001
cg05810550	DEFB106A	0.91201	0.544715	-0.367296	2e-08	0.001
cg08634024	OR2F1	0.949102	0.64334	-0.305761	2e-08	0.001
cg09254939	KLK10	0.026714	0.329092	0.302379	2e-08	0.001
cg16272420	PNLIPRP2	0.881779	0.680789	-0.200991	2e-08	0.001
cg13870866	TBX20	0.126146	0.401941	0.275795	2.1e-08	0.001
cg20798152	CART	0.166065	0.471272	0.305207	2.1e-08	0.001
cg00967316	PPP1R3A	0.946959	0.43962	-0.507339	2.2e-08	0.001
cg01605783	LOC284837	0.754153	0.408918	-0.345235	2.2e-08	0.001
cg04881903	CAPG	0.852743	0.643902	-0.208841	2.2e-08	0.001
cg06353345	OR51B4	0.811261	0.427041	-0.38422	2.2e-08	0.001
cg23855093	GPR128	0.877044	0.338897	-0.538147	2.2e-08	0.001
cg24352530	ABCG2	0.112536	0.342814	0.230278	2.2e-08	0.001
cg01248426	ATP6V0D2	0.870347	0.496348	-0.373998	2.3e-08	0.001
cg11608424	LOC253012	0.920502	0.581685	-0.338817	2.3e-08	0.001
cg12456510	TFF2	0.908845	0.600602	-0.308243	2.3e-08	0.001
cg21372914	CLEC4M	0.759465	0.499263	-0.260203	2.3e-08	0.001
cg24628744	H2AFY	0.038164	0.447733	0.409569	2.3e-08	0.001
cg01987509	PGR	0.850035	0.531925	-0.318111	2.4e-08	0.001
cg17687962	KLK3	0.808678	0.506082	-0.302596	2.4e-08	0.001
cg01078434	MAS1L	0.934946	0.610643	-0.324303	2.5e-08	0.001
cg03818682	MUC5AC	0.823185	0.584045	-0.23914	2.5e-08	0.001
cg22462235	LEFTY2	0.597204	0.226463	-0.370741	2.5e-08	0.001
cg06134964	ITIH1	0.884384	0.647204	-0.237181	2.6e-08	0.001
cg10129493	CD33	0.86498	0.620769	-0.244211	2.6e-08	0.001
cg11267879	CYP2F1	0.751436	0.351555	-0.399881	2.6e-08	0.001
cg25013053	UNC45B	0.852388	0.506518	-0.34587	2.6e-08	0.001
cg25432696	CXCL6	0.117795	0.341785	0.22399	2.6e-08	0.001
cg26090652	C1QTNF5	0.288052	0.040623	-0.24743	2.6e-08	0.001
cg26159905	ASB10	0.785136	0.571456	-0.213679	2.6e-08	0.001
cg09486093	HSD17B4	0.116676	0.362559	0.245883	2.7e-08	0.001
cg10528989	BDKRB1	0.717667	0.435714	-0.281953	2.7e-08	0.001
cg10853416	MS4A7	0.806685	0.598437	-0.208247	2.7e-08	0.001
cg13445249	DSG4	0.858759	0.372833	-0.485925	2.7e-08	0.001
cg19370451	CRNN	0.891081	0.658141	-0.23294	2.7e-08	0.001
cg22951794	OR10A5	0.829913	0.543295	-0.286618	2.7e-08	0.001
cg04349727	KLK5	0.81964	0.520906	-0.298734	2.8e-08	0.001
cg15446391	WT1	0.308924	0.646144	0.33722	2.8e-08	0.001
cg26796283	MSX2	0.026706	0.253018	0.226312	2.8e-08	0.001
cg11847949	CYP21A2	0.812736	0.601284	-0.211452	2.9e-08	0.001
cg15983005	KRTHA3A	0.892337	0.489287	-0.40305	2.9e-08	0.001
cg25084878	FBN2	0.127618	0.541172	0.413554	2.9e-08	0.001
cg00134787	MYH1	0.905402	0.5154	-0.390002	3e-08	0.001
cg08970694	HBE1	0.82352	0.489641	-0.333879	3e-08	0.001
cg10758292	DEFA1	0.930741	0.609407	-0.321334	3e-08	0.001
cg11438428	PTF1A	0.042659	0.270224	0.227565	3e-08	0.001
cg11877382	GLT1D1	0.034711	0.265374	0.230663	3e-08	0.001
cg12019109	AZGP1	0.895881	0.463042	-0.432839	3e-08	0.001
cg20856834	OR12D3	0.800707	0.460134	-0.340574	3.1e-08	0.001
cg02611419	KCNK17	0.819293	0.480227	-0.339066	3.2e-08	0.001
cg02780849	GNG4	0.062799	0.445295	0.382496	3.2e-08	0.001
cg17788013	SPINK5	0.894513	0.395244	-0.499269	3.2e-08	0.001
cg18180155	RIBC2	0.090171	0.361171	0.271	3.2e-08	0.001
cg18508525	CD36	0.95709	0.667964	-0.289126	3.2e-08	0.001
cg02706575	CCL13	0.893605	0.432227	-0.461378	3.3e-08	0.001
cg04765277	FLJ45983	0.131616	0.39143	0.259813	3.3e-08	0.001
cg13462129	DLX5	0.155763	0.607397	0.451634	3.3e-08	0.001
cg07078114	FAM69B	0.294664	0.50407	0.209406	3.4e-08	0.001
cg20588069	MSX1	0.344956	0.657542	0.312586	3.4e-08	0.001
cg23163471	SVIL	0.008981	0.303144	0.294164	3.4e-08	0.001
cg09871315	HOXA2	0.111149	0.388756	0.277608	3.5e-08	0.001
cg12032049	LPO	0.83296	0.538808	-0.294152	3.5e-08	0.001
cg15303841	RFPL1	0.906	0.608483	-0.297517	3.5e-08	0.001
cg19220586	CREG1	0.107969	0.354355	0.246386	3.5e-08	0.001
cg24867501	MIOX	0.926201	0.637992	-0.288209	3.5e-08	0.001
cg25573386	PLCZ1	0.774344	0.302983	-0.471362	3.5e-08	0.001
cg16607065	TP73	0.829439	0.457557	-0.371882	3.6e-08	0.001
cg09226684	KLK10	0.120647	0.405536	0.284889	3.7e-08	0.001
cg27132814	C20orf79	0.844364	0.500541	-0.343824	3.8e-08	0.001
cg04790874	CD79A	0.850428	0.523824	-0.326604	4e-08	0.001
cg04995095	CD300E	0.75682	0.446079	-0.310741	4e-08	0.001
cg21094154	TNFSF11	0.912323	0.574294	-0.338029	4e-08	0.001
cg06144905	PIPOX	0.430679	0.095938	-0.334741	4.1e-08	0.001
cg07950803	CD1A	0.818603	0.480159	-0.338444	4.2e-08	0.001
cg23320056	ARHGEF2	0.433087	0.128293	-0.304794	4.2e-08	0.001
cg24654350	KIR3DL1	0.75845	0.489514	-0.268937	4.2e-08	0.001
cg21518947	CABP4	0.87577	0.640435	-0.235335	4.3e-08	0.001
cg23228178	PADI4	0.652841	0.288338	-0.364502	4.3e-08	0.001
cg17560332	BOLL	0.161029	0.576981	0.415952	4.4e-08	0.001
cg07039113	S100A9	0.945285	0.69679	-0.248495	4.5e-08	0.001
cg18438777	NPY5R	0.042189	0.320364	0.278176	4.5e-08	0.001
cg25545210	KRTHA4	0.849348	0.432474	-0.416874	4.5e-08	0.001
cg16799087	PRDM7	0.875814	0.556212	-0.319601	4.6e-08	0.001
cg19103704	FCGBP	0.556596	0.143676	-0.41292	4.6e-08	0.001
cg26796190	PYY	0.304353	0.095082	-0.20927	4.6e-08	0.001
cg07747336	C11orf38	0.839308	0.480125	-0.359183	4.7e-08	0.001
cg09632136	NNMT	0.706892	0.211364	-0.495527	4.7e-08	0.001
cg10379687	SPINLW1	0.851104	0.441047	-0.410057	4.8e-08	0.001
cg22268164	TRHR	0.879708	0.614801	-0.264907	4.8e-08	0.001
cg25119415	MNDA	0.882395	0.336714	-0.545681	4.8e-08	0.001
cg11521325	FLJ32926	0.830954	0.371282	-0.459672	4.9e-08	0.001
cg12865837	SIM1	0.129507	0.395207	0.2657	4.9e-08	0.001
cg26504906	PRSS16	0.700119	0.388887	-0.311232	4.9e-08	0.001
cg01546430	ITK	0.749524	0.324117	-0.425407	5.1e-08	0.001
cg10432859	UGT1A7	0.890017	0.57836	-0.311658	5.1e-08	0.001
cg27590397	SSTR1	0.082107	0.401979	0.319873	5.1e-08	0.001
cg06220235	SOCS1	0.098931	0.349196	0.250266	5.2e-08	0.001
cg08113203	SMR3B	0.880854	0.473523	-0.40733	5.2e-08	0.001
cg24127874	HES6	0.550525	0.173926	-0.376599	5.2e-08	0.001
cg14329157	WDR69	0.090446	0.376813	0.286367	5.3e-08	0.001
cg27429194	OR1A2	0.670939	0.359642	-0.311297	5.3e-08	0.001
cg18881723	SLAMF1	0.735467	0.33956	-0.395907	5.4e-08	0.001
cg21312148	LCE2D	0.875921	0.421009	-0.454913	5.4e-08	0.001
cg05040360	MS4A6E	0.875177	0.396595	-0.478582	5.5e-08	0.001
cg24272907	RIMBP2	0.775487	0.373664	-0.401824	5.5e-08	0.001
cg18794577	GRIN3A	0.026988	0.26919	0.242203	5.6e-08	0.001
cg20484002	KRT25D	0.876097	0.559809	-0.316287	5.6e-08	0.001
cg02994956	NEFH	0.108975	0.428826	0.319851	5.7e-08	0.001
cg24252809	MRGPRX1	0.854795	0.595915	-0.258881	5.8e-08	0.001
cg06516124	WT1	0.070534	0.330056	0.259521	5.9e-08	0.001
cg22190114	NALP8	0.876829	0.599064	-0.277765	5.9e-08	0.001
cg01791232	KREMEN1	0.058011	0.312948	0.254937	6.1e-08	0.001
cg19145398	FKHL18	0.610798	0.266576	-0.344222	6.1e-08	0.001
cg25737664	SIRPD	0.898682	0.621222	-0.27746	6.1e-08	0.001
cg16422907	CCNA1	0.129363	0.368546	0.239183	6.2e-08	0.001
cg13943564	SERPINB2	0.89074	0.571374	-0.319366	6.3e-08	0.001
cg09069593	GPR114	0.762648	0.3927	-0.369948	6.4e-08	0.001
cg19779211	KCNQ1	0.126031	0.466477	0.340446	6.4e-08	0.001
cg03128832	APOL5	0.879661	0.548929	-0.330732	6.6e-08	0.001
cg24387380	GABRA5	0.825341	0.399418	-0.425923	6.6e-08	0.001
cg01186777	TNFSF9	0.021884	0.301244	0.27936	6.7e-08	0.001
cg14153740	TRY1	0.848984	0.519937	-0.329048	6.7e-08	0.001
cg21282997	IL18RAP	0.694224	0.26921	-0.425014	6.7e-08	0.001
cg22752533	SLC12A5	0.122006	0.599225	0.477219	6.7e-08	0.001
cg23815000	LCN1	0.912265	0.54357	-0.368695	6.9e-08	0.001
cg17357062	FCN1	0.87688	0.641122	-0.235758	7e-08	0.001
cg07705908	SPDEF	0.884661	0.608003	-0.276657	7.1e-08	0.001
cg06501790	SLC34A1	0.902308	0.560686	-0.341622	7.2e-08	0.001
cg09448880	PGLYRP3	0.867834	0.474599	-0.393235	7.2e-08	0.001
cg10345936	SLC36A2	0.783865	0.364783	-0.419082	7.2e-08	0.001
cg22954818	APOBEC3A	0.843702	0.417279	-0.426423	7.2e-08	0.001
cg24989962	PTGDR	0.106796	0.563114	0.456318	7.2e-08	0.001
cg17761453	LOR	0.938288	0.640683	-0.297604	7.6e-08	0.001
cg01851399	PKP2	0.130488	0.469156	0.338668	7.7e-08	0.001
cg04033774	GPSM2	0.682318	0.906989	0.224672	7.8e-08	0.001
cg07643942	LACRT	0.850024	0.260511	-0.589513	7.8e-08	0.001
cg04200192	HTR3D	0.857127	0.640228	-0.216898	7.9e-08	0.001
cg26504021	IRX2	0.076557	0.30949	0.232933	8.1e-08	0.001
cg00772000	NHLRC1	0.146574	0.504842	0.358268	8.2e-08	0.001
cg03469054	KIAA1944	0.033571	0.267897	0.234326	8.2e-08	0.001
cg15560337	HYAL4	0.902071	0.678432	-0.22364	8.8e-08	0.001
cg07123069	HOXC11	0.061639	0.300639	0.239001	9.1e-08	0.001
cg21516287	LRRC61	0.030753	0.268352	0.2376	9.1e-08	0.001
cg23710218	MSC	0.128913	0.532244	0.40333	9.1e-08	0.001
cg27622610	OR1G1	0.83624	0.374401	-0.461839	9.1e-08	0.001
cg03975694	ZNF540	0.122233	0.614769	0.492536	9.4e-08	0.001
cg23813257	IL32	0.582714	0.226377	-0.356338	9.5e-08	0.001
cg06572160	KCNC3	0.122986	0.544101	0.421116	9.7e-08	0.001
cg05222924	WT1	0.035947	0.251772	0.215825	9.8e-08	0.001
cg14440664	PDCD1LG2	0.879729	0.429325	-0.450403	9.8e-08	0.001
cg22334665	SLC22A16	0.068967	0.274514	0.205547	9.9e-08	0.001
cg11207564	CCL3L3	0.389409	0.088491	-0.300918	1e-07	0.001
cg25336198	INS	0.848388	0.491577	-0.356811	1e-07	0.001
cg02091100	GUCA1A	0.750407	0.241253	-0.509153	1.1e-07	0.001
cg04968473	CYP1A2	0.830967	0.340665	-0.490302	1.1e-07	0.001
cg07156669	CPD	0.1823	0.545343	0.363042	1.1e-07	0.001
cg14940420	IQCF2	0.901783	0.519733	-0.38205	1.1e-07	0.001
cg15610233	ADAM7	0.892858	0.455594	-0.437264	1.1e-07	0.001
cg15982419	RALBP1	0.099721	0.445578	0.345857	1.1e-07	0.001
cg21044104	LYZL4	0.809334	0.270924	-0.53841	1.1e-07	0.001
cg23458892	SIGLEC7	0.800834	0.557532	-0.243302	1.1e-07	0.001
cg25596297	FLJ32447	0.125547	0.455887	0.33034	1.1e-07	0.001
cg01152019	HOXD4	0.0294	0.468486	0.439086	1.2e-07	0.001
cg02229946	IL1F7	0.894785	0.385729	-0.509056	1.2e-07	0.001
cg02787991	SECTM1	0.052539	0.366981	0.314442	1.2e-07	0.001
cg07103493	SLC27A6	0.050284	0.491294	0.44101	1.2e-07	0.001
cg09305224	FUT7	0.931981	0.708464	-0.223517	1.2e-07	0.001
cg26928682	TREML2	0.892821	0.51638	-0.376441	1.2e-07	0.001
cg00005847	HOXD3	0.125772	0.530623	0.40485	1.3e-07	0.001
cg03898365	OR10A4	0.603406	0.221712	-0.381694	1.3e-07	0.001
cg17251713	SERPINB7	0.676679	0.157179	-0.5195	1.3e-07	0.001
cg18766847	ACMSD	0.886762	0.428182	-0.458581	1.3e-07	0.001
cg20120491	DMC1	0.200378	0.54516	0.344782	1.3e-07	0.001
cg20959866	AJAP1	0.106307	0.489841	0.383534	1.3e-07	0.001
cg22227965	LMO7	0.816124	0.471816	-0.344308	1.3e-07	0.001
cg22294577	SLC26A3	0.941405	0.726216	-0.215189	1.3e-07	0.001
cg25623640	IGJ	0.788617	0.437115	-0.351502	1.3e-07	0.001
cg01120761	CLEC4C	0.886533	0.627203	-0.25933	1.4e-07	0.001
cg04632671	PPARG	0.013485	0.369056	0.355571	1.4e-07	0.001
cg06025017	RGSL2	0.909802	0.533874	-0.375928	1.4e-07	0.001
cg11297236	PDILT	0.876671	0.511275	-0.365396	1.4e-07	0.001
cg20676475	LCE3D	0.847329	0.401605	-0.445724	1.4e-07	0.001
cg22068211	C3orf27	0.922722	0.700153	-0.222568	1.4e-07	0.001
cg00767581	HOXD4	0.147505	0.713478	0.565973	1.5e-07	0.001
cg03414321	HCK	0.030282	0.26242	0.232138	1.5e-07	0.001
cg04456238	WT1	0.124397	0.561109	0.436713	1.5e-07	0.001
cg04618528	KRTHA6	0.935987	0.657354	-0.278633	1.5e-07	0.001
cg08375941	GPR15	0.752932	0.314424	-0.438507	1.5e-07	0.001
cg09954385	ARHGAP8	0.105058	0.439182	0.334125	1.5e-07	0.001
cg10409560	FLJ23657	0.912433	0.660724	-0.251709	1.5e-07	0.001
cg14667273	VWA1	0.329935	0.043841	-0.286094	1.5e-07	0.001
cg17586860	SSTR4	0.067546	0.337416	0.26987	1.5e-07	0.001
cg22892110	MAPK15	0.049758	0.295243	0.245485	1.5e-07	0.001
cg04836038	DOCK9	0.08884	0.43443	0.34559	1.6e-07	0.001
cg16708981	ZNF677	0.059736	0.26602	0.206284	1.6e-07	0.001
cg24063382	MAS1L	0.855537	0.644019	-0.211518	1.6e-07	0.001
cg04623955	DIO3	0.113321	0.432771	0.31945	1.7e-07	0.001
cg12277666	TDRD5	0.058168	0.485797	0.427629	1.7e-07	0.001
cg12530021	SIGLEC12	0.689031	0.23132	-0.457711	1.7e-07	0.001
cg15233681	IL1R1	0.949832	0.608791	-0.341041	1.7e-07	0.001
cg24711914	DSG4	0.820067	0.411846	-0.408221	1.7e-07	0.001
cg27478659	KRT16	0.765976	0.521606	-0.24437	1.7e-07	0.001
cg02882813	CST5	0.882426	0.636529	-0.245898	1.8e-07	0.001
cg06291867	HTR7	0.098645	0.341306	0.24266	1.8e-07	0.001
cg06738602	PTGER2	0.11646	0.336386	0.219926	1.8e-07	0.001
cg13258700	C7orf13	0.124903	0.557032	0.432129	1.8e-07	0.001
cg25107791	CLPS	0.834388	0.619236	-0.215152	1.8e-07	0.001
cg01550148	H2AFY	0.127947	0.537174	0.409226	1.9e-07	0.001
cg01668126	MSR1	0.929385	0.540029	-0.389356	1.9e-07	0.001
cg26620157	PAX9	0.113029	0.498923	0.385894	1.9e-07	0.001
cg25033144	FLJ00060	0.945607	0.656493	-0.289114	2e-07	0.001
cg04988978	MPO	0.770533	0.149378	-0.621155	2.1e-07	0.001
cg05659947	C4BPB	0.817049	0.497282	-0.319767	2.1e-07	0.001
cg06940107	C21orf100	0.861871	0.494155	-0.367716	2.1e-07	0.001
cg07073964	PRSSL1	0.902038	0.542004	-0.360034	2.1e-07	0.001
cg07905963	CYP2A13	0.679793	0.316325	-0.363468	2.1e-07	0.001
cg08551633	CEACAM8	0.697697	0.447394	-0.250303	2.1e-07	0.001
cg15005385	CCL3L1	0.729598	0.254902	-0.474696	2.1e-07	0.001
cg20692569	FZD9	0.248907	0.710042	0.461135	2.1e-07	0.001
cg22123464	SLC8A2	0.112234	0.322571	0.210337	2.1e-07	0.001
cg05921699	CD79A	0.885428	0.411918	-0.473511	2.2e-07	0.001
cg10757144	PCDHB15	0.108929	0.475527	0.366598	2.2e-07	0.001
cg16418329	NYD-SP26	0.877727	0.513638	-0.364089	2.2e-07	0.001
cg16501028	WT1	0.221458	0.630602	0.409144	2.2e-07	0.001
cg17301902	GNA14	0.092107	0.324104	0.231997	2.2e-07	0.001
cg25076881	OR10J1	0.477219	0.139541	-0.337678	2.2e-07	0.001
cg06066303	MS4A5	0.928432	0.60338	-0.325053	2.3e-07	0.001
cg07123548	HIPK4	0.882721	0.67067	-0.212051	2.3e-07	0.001
cg10281002	TBX5	0.067721	0.382495	0.314774	2.3e-07	0.001
cg19787037	SPAG11	0.770514	0.403649	-0.366865	2.3e-07	0.001
cg20052718	TWIST1	0.01516	0.374758	0.359597	2.3e-07	0.001
cg26759925	IL1F9	0.920535	0.447268	-0.473267	2.3e-07	0.001
cg03611555	SLC25A21	0.005851	0.254355	0.248504	2.4e-07	0.001
cg06269753	MSC	0.079675	0.335512	0.255838	2.4e-07	0.001
cg07621046	C10orf82	0.184248	0.511869	0.327622	2.4e-07	0.001
cg10979891	SMOC1	0.1461	0.552667	0.406567	2.5e-07	0.001
cg15228639	PLA2G4E	0.776219	0.408602	-0.367616	2.5e-07	0.001
cg26829529	SPACA3	0.659189	0.163958	-0.495231	2.5e-07	0.001
cg05158615	NPY	0.111861	0.56642	0.454559	2.6e-07	0.001
cg21033494	MSMB	0.900023	0.627828	-0.272195	2.6e-07	0.001
cg08575537	EPO	0.07588	0.282717	0.206836	2.7e-07	0.001
cg24840099	MSX1	0.50189	0.824216	0.322326	2.7e-07	0.001
[truncated: 453 more rows]
